# Supplementary material for: Evaluating the effects of cardiometabolic exposures on circulating proteins which may contribute to severe SARS-CoV-2
Source: eBioMedicine. 2021 Feb 3;64:103228. doi: 10.1016/j.ebiom.2021.103228 (PMC7857697; doi:10.1016/j.ebiom.2021.103228)
Supplement: Supplementary file 1 [file mmc1.xlsx]

## Sheet: Index
Index
Supplementary Table 1: Summary of proteins with at least one cis-protein quantitaive trait loci identified by Pietzner (2020)
Supplementary Table 2: Summary of genome-wide association studies for the 11 cardiometabolic risk factors analysed in this study
Supplementary Table 3: Inverse variance weighted Mendelian randomization estimates
Supplementary Table 4: Weighted median Mendelian randomization estimates
Supplementary Table 5: MR-Egger Mendelian randomization estimates
Supplementary Table 6: Mendelian randomization directionality test
Supplementary Table 7: Effects robust to sensitivity analyses
Supplementary Table 8: Studies in the literature investigating the role of obesity on circulating protein levels assessed in this study
Supplementary Table 9: Multivariable mendelian randomization analysis for simultaneous effects of body mass index and triglycerides on protein levels
Supplementary Table 10: Genetically predicted effects of circulating proteins on risk of severe SARS-CoV-2
Supplementary Table 11: Correlation matrix for IL6ST instruments
Supplementary Table 12: Single SNP effect estimates for IL6ST instruments on risk of severe SARS-CoV-2
Supplementary Table 13: Genetically predicted effects of circulating proteins on risk of severe SARS-CoV-2 for all proteins
Supplementary Table 14: Genetically predicted effects of circulating proteins on risk of hospitalization due to SARS-CoV-2 using data from covid-19 host genetics initiative
Supplementary Table 15: Genetically predicted effects of circulating proteins on risk of mortality due to covid-19 in UK Biobank

## Sheet: S1 - Proteins
Supplementary Table 1: Summary of proteins with at least one cis-protein quantitaive trait loci identified by Pietzner (2020)
A summary of the proteins analysed in this study; Protein - protein name, Protein category - category of protein based on evaluations by Pietzner et al (2020), SOMAscan SeqId = SomaLogic identifier, Encoding gene(s) - gene(s) responsible for encoding protein
Protein	Protein category	SOMAscan SeqId	Encoding gene(s)
Scavenger receptor class A member 5	Adverse prognosis	10419-1	SCARA5
Creatine kinase M-type:Creatine kinase B-type heterodimer	Adverse prognosis	3714-49	CKB CKM
C-reactive protein	Adverse prognosis	4337-49	CRP
Coagulation factor IX	Coagulation cascade	4876-32	F9
von Willebrand factor	Coagulation cascade	3050-7	VWF
Coagulation factor XIII B chain	Coagulation cascade	5658-64	F13A1 F13B
Coagulation factor XIII	Coagulation cascade	16927-9	F13A1 F13B
Coagulation Factor XI	Coagulation cascade	2190-55	F11
Coagulation factor IXab	Coagulation cascade	5307-12	F9
Coagulation Factor V	Coagulation cascade	4906-35	F5
Coagulation factor VII	Coagulation cascade	3184-25	F7
Coagulation factor Xa	Coagulation cascade	3077-66	F10
Coagulation Factor VIII	Coagulation cascade	13499-30	F8
Sushi, von Willebrand factor type A, EGF and pentraxin domain-containing protein 1	Coagulation cascade	11109-56	SVEP1
Sushi, von Willebrand factor type A, EGF and pentraxin domain-containing protein 1	Coagulation cascade	11178-21	SVEP1
von Willebrand factor A domain-containing protein 1	Coagulation cascade	6385-63	VWA1
von Willebrand factor A domain-containing protein 2	Coagulation cascade	7128-9	VWA2
Coagulation Factor X	Coagulation cascade	4878-3	F10
Antithrombin-III	Fibrinolysis	3344-60	SERPINC1
Fibrinogen	Fibrinolysis	2796-62	FGB
Plasminogen activator inhibitor 1	Fibrinolysis	2925-9	SERPINE1
Fibrinogen gamma chain	Fibrinolysis	4989-7	FGA FGB FGG
Prothrombin	Fibrinolysis	5316-54	F2
Vitamin K-dependent protein C	Fibrinolysis	2961-1	PROC
D-dimer	Fibrinolysis	4907-56	FGB
Vitamin K-dependent protein S	Fibrinolysis	2700-56	PROS1
Thrombin	Fibrinolysis	4157-2	F2
Plasminogen	Fibrinolysis	4151-6	PLG
Angiostatin	Fibrinolysis	3710-49	PLG
Tissue-type plasminogen activator	SARS-CoV-2-Human PPI	2212-69	PLAT
Insulin-degrading enzyme	SARS-CoV-2-Human PPI	3197-70	IDE
Eukaryotic translation initiation factor 4E type 2	SARS-CoV-2-Human PPI	9745-20	EIF4E2
Glutathione peroxidase 1	SARS-CoV-2-Human PPI	15591-28	GPX1
Rap1 GTPase-GDP dissociation stimulator 1	SARS-CoV-2-Human PPI	14106-46	RAP1GDS1
GrpE protein homolog 1, mitochondrial	SARS-CoV-2-Human PPI	7113-1	GRPEL1
O-phosphoseryl-tRNA(Sec) selenium transferase	SARS-CoV-2-Human PPI	17357-33	SEPSECS
Fibulin-5	SARS-CoV-2-Human PPI	15585-304	FBLN5
Collagen alpha-1(VI) chain	SARS-CoV-2-Human PPI	16828-8	COL6A1
Medium-chain specific acyl-CoA dehydrogenase, mitochondrial	SARS-CoV-2-Human PPI	17333-20	ACADM
Prostaglandin E synthase 2	SARS-CoV-2-Human PPI	18458-4	PTGES2
Ras-related protein Rab-1A	SARS-CoV-2-Human PPI	19223-6	RAB1A
Vesicular integral-membrane protein VIP36	SARS-CoV-2-Human PPI	9468-8	LMAN2
MAP/microtubule affinity-regulating kinase 3	SARS-CoV-2-Human PPI	9747-48	MARK3
Peptidyl-prolyl cis-trans isomerase FKBP7	SARS-CoV-2-Human PPI	9288-7	FKBP7
Protein FAM162A	SARS-CoV-2-Human PPI	6531-29	FAM162A
Plakophilin-2	SARS-CoV-2-Human PPI	14067-6	PKP2
Growth/differentiation factor 15	SARS-CoV-2-Human PPI	4374-45	GDF15
Endoplasmic reticulum lectin 1	SARS-CoV-2-Human PPI	8957-72	ERLEC1
AP-2 complex subunit alpha-2	SARS-CoV-2-Human PPI	13621-31	AP2A2
ERO1-like protein beta	SARS-CoV-2-Human PPI	7994-41	ERO1B
NADPH--cytochrome P450 reductase	SARS-CoV-2-Human PPI	2731-29	POR
Palmitoyl-protein thioesterase 1	SARS-CoV-2-Human PPI	9244-27	PPT1
Ras-related protein Rab-2A	SARS-CoV-2-Human PPI	16857-2	RAB2A
Amino-terminal enhancer of split	SARS-CoV-2-Human PPI	18396-10	TLE5
Procollagen galactosyltransferase 1	SARS-CoV-2-Human PPI	5638-23	COLGALT1
Stromal cell-derived factor 2	SARS-CoV-2-Human PPI	15333-11	SDF2
Catechol O-methyltransferase	SARS-CoV-2-Human PPI	18382-109	COMT
Electron transfer flavoprotein subunit alpha, mitochondrial	SARS-CoV-2-Human PPI	17435-43	ETFA
dCTP pyrophosphatase 1	SARS-CoV-2-Human PPI	4314-12	DCTPP1
KDEL motif-containing protein 2	SARS-CoV-2-Human PPI	8296-117	POGLUT3
Procollagen-lysine,2-oxoglutarate 5-dioxygenase 2	SARS-CoV-2-Human PPI	6923-1	PLOD2
Neuronal pentraxin-1	SARS-CoV-2-Human PPI	9256-78	NPTX1
Sulfhydryl oxidase 2	SARS-CoV-2-Human PPI	8397-147	QSOX2
GDP-fucose protein O-fucosyltransferase 1	SARS-CoV-2-Human PPI	5634-39	POFUT1
Alpha-galactosidase A	SARS-CoV-2-Human PPI	15588-17	GLA
Gamma-glutamyl hydrolase	SARS-CoV-2-Human PPI	9370-69	GGH
SPARC-related modular calcium-binding protein 1	SARS-CoV-2-Human PPI	13118-5	SMOC1
Lactadherin	SARS-CoV-2-Human PPI	4455-89	MFGE8
Heme oxygenase 1	SARS-CoV-2-Human PPI	17398-55	HMOX1
Phospholipase D3	SARS-CoV-2-Human PPI	10948-14	PLD3
Interleukin-17 receptor A	SARS-CoV-2-Human PPI	2992-59	IL17RA
Interleukin-2 receptor subunit alpha	Cytokine storm	3151-6	IL2RA
Interleukin-7 receptor subunit alpha	Cytokine storm	5089-11	IL7R
Interleukin-1 receptor antagonist protein	Cytokine storm	5353-89	IL1RN
Interleukin-1 receptor-like 2	Cytokine storm	2994-71	IL1RL2
Interleukin-6 receptor subunit alpha	Cytokine storm	15602-43	IL6R
Interleukin-1 Receptor accessory protein	Cytokine storm	14048-7	IL1RAP
Interleukin-1 receptor type 1	Cytokine storm	2991-9	IL1R1
Interleukin-2 receptor subunit beta	Cytokine storm	9343-16	IL2RB
Interleukin-6 receptor subunit beta	Cytokine storm	2620-4	IL6ST
Interleukin-1 receptor type 2	Cytokine storm	14133-93	IL1R2
Interleukin-1 receptor-like 1	Cytokine storm	4234-8	IL1RL1
Gelsolin	COVID-19 disease severity	16607-78	GSN
Immunoglobulin G	COVID-19 disease severity	2744-57	IGHG1 IGHG2 IGHG3 IGHG4 IGK IGL
Complement C2	COVID-19 disease severity	3186-2	C2
Lipopolysaccharide-binding protein	COVID-19 disease severity	3074-6	LBP
Monocyte differentiation antigen CD14, soluble	COVID-19 disease severity	16914-104	CD14
Serotransferrin	COVID-19 disease severity	4162-54	TF
Gelsolin	COVID-19 disease severity	4775-34	GSN
Complement factor H	COVID-19 disease severity	4159-130	CFH
Complement factor B	COVID-19 disease severity	4129-72	CFB
Complement C1s subcomponent	COVID-19 disease severity	8840-61	C1S
Inter-alpha-trypsin inhibitor heavy chain H3	COVID-19 disease severity	7145-1	ITIH3
Inter-alpha-trypsin inhibitor heavy chain H4	COVID-19 disease severity	4811-33	ITIH4
Monocyte differentiation antigen CD14	COVID-19 disease severity	8969-49	CD14
Complement C1r subcomponent	COVID-19 disease severity	3285-23	C1R
Serum amyloid A-2 protein	COVID-19 disease severity	18832-65	SAA2
Protein Z-dependent protease inhibitor	COVID-19 disease severity	13119-26	SERPINA10
Complement component C8	COVID-19 disease severity	2429-27	C8G
Complement C1r subcomponent-like protein	COVID-19 disease severity	9348-1	C1RL
Serum amyloid A-1 protein	COVID-19 disease severity	15515-2	SAA1
Haptoglobin	COVID-19 disease severity	7905-30	HP
Haptoglobin	COVID-19 disease severity	3054-3	HP
Complement component C8 gamma chain	COVID-19 disease severity	14708-59	C8G
Galectin-3-binding protein	COVID-19 disease severity	5000-52	LGALS3BP

## Sheet: S2 - Exposures
Supplementary Table 2: Summary of genome-wide association studies for the 11 cardiometabolic risk factors analysed in this study
A summary of each exposure analysed in this study; Exposure - exposure name, Author - author of manuscript which genetic instruments were collated from, Pubmed ID - identifer for study on Pubmed, Year - Year of publication, URL - accessible web URL, Details - information on trait transformations/adjustment for covariates
Exposure	Author	Pubmed ID	Year	URL	Details
Body mass index	O'Connor and Price	30374074	2018	https://www.nature.com/articles/s41588-018-0255-0	Converted to z score
Systolic blood pressure	O'Connor and Price	30374074	2018	https://www.nature.com/articles/s41588-018-0255-0	Adjusted for blood pressure medication
Diastolic blood pressure	O'Connor and Price	30374074	2018	https://www.nature.com/articles/s41588-018-0255-0	Adjusted for blood pressure medication
High density lipoprotein cholesterol	Richardson et al	32203549	2020	https://journals.plos.org/plosmedicine/article?id=10.1371/journal.pmed.1003062	Adjusted for fasting time
Low density lipoprotein cholesterol	Richardson et al	32203549	2020	https://journals.plos.org/plosmedicine/article?id=10.1371/journal.pmed.1003063	Adjusted for fasting time
Triglycerides	Richardson et al	32203549	2020	https://journals.plos.org/plosmedicine/article?id=10.1371/journal.pmed.1003064	Adjusted for fasting time
Apolipoprotein B	Richardson et al	32203549	2020	https://journals.plos.org/plosmedicine/article?id=10.1371/journal.pmed.1003065	Adjusted for fasting time
Apolipoprotein A-I	Richardson et al	32203549	2020	https://journals.plos.org/plosmedicine/article?id=10.1371/journal.pmed.1003066	Adjusted for fasting time
Lifetime smoking index	Wootton et al	31689377	2019	https://www.cambridge.org/core/journals/psychological-medicine/article/evidence-for-causal-effects-of-lifetime-smoking-on-risk-for-depression-and-schizophrenia-a-mendelian-randomisation-study/AA82945360EC59FEC4331A7A567309C9	N/A
Age 10 body size	Richardson et al	32376654	2020	https://www.bmj.com/content/369/bmj.m1203.long	Based on recall questionnaire data
Waist-hip ratio adjusted for body mass index	O'Connor and Price	30374074	2018	https://www.nature.com/articles/s41588-018-0255-0	N/A

## Sheet: S3 - IVW
Supplementary Table 3: Inverse variance weighted Mendelian randomization estimates
Exposure - name of exposure, nSNPs = number of SNPs, Beta = MR effect estimates, SE = standard error of the effect estimates, P = corresponding p-value, FDR = false-discovery rate, soma_id = SomaLogic identifier, protein_name = short name of protein, protein_full_name - full name of protein
Exposure	nSNPs	Beta	SE	P	FDR	soma_id	protein_name	protein_full_name
Age 10 body size	298	0.35079	0.0736869	1.93e-06	5.86e-05	4159-130	Factor H	Complement factor H
Age 10 body size	298	-0.308368	0.0722574	1.98e-05	0.00041544	4157-2	Thrombin	Thrombin
Age 10 body size	298	0.293597	0.0713739	3.9e-05	0.00068191	4337-49	CRP	C-reactive protein
Age 10 body size	298	0.28771	0.0710439	5.13e-05	0.00081096	2796-62	Fibrinogen	Fibrinogen
Age 10 body size	298	0.290832	0.0757049	0.00012221	0.00167888	18832-65	SAA2	Serum amyloid A-2 protein
Age 10 body size	298	0.28432	0.0751011	0.0001532	0.00198637	15515-2	SAA	Serum amyloid A-1 protein
Age 10 body size	298	0.26108	0.072812	0.00033621	0.00366019	4129-72	Factor B	Complement factor B
Age 10 body size	298	0.242561	0.0698524	0.00051569	0.00468587	4989-7	Fibrinogen g-chain dimer	Fibrinogen gamma chain
Age 10 body size	298	0.239963	0.0709685	0.00072155	0.00614981	3714-49	CK-MB	Creatine kinase M-type:Creatine kinase B-type heterodimer
Age 10 body size	298	0.220553	0.0686104	0.00130641	0.00985358	18382-109	Catechol O-methyltransferase	Catechol O-methyltransferase
Age 10 body size	298	0.211522	0.0697528	0.00242577	0.0155519	5353-89	IL-1Ra	Interleukin-1 receptor antagonist protein
Age 10 body size	298	0.208846	0.0703859	0.00300569	0.0184088	4907-56	D-dimer	D-dimer
Age 10 body size	298	0.215786	0.073609	0.00337314	0.0199621	2620-4	gp130, soluble	Interleukin-6 receptor subunit beta
Age 10 body size	298	0.200265	0.0708392	0.00469806	0.02566	5658-64	coagulation factor XIII B	Coagulation factor XIII B chain
Age 10 body size	298	0.188688	0.0708189	0.00771316	0.0382016	8840-61	C1s	Complement C1s subcomponent
Age 10 body size	298	-0.165146	0.063411	0.00920434	0.043532	6531-29	F162A	Protein FAM162A
Age 10 body size	298	0.203849	0.078507	0.00941579	0.0440467	16927-9	Coagulation factor XIII	Coagulation factor XIII
Age 10 body size	298	-0.168791	0.0656398	0.0101268	0.0464315	17357-33	SPCS	O-phosphoseryl-tRNA(Sec) selenium transferase
Age 10 body size	298	0.168373	0.0660862	0.0108411	0.0494493	10419-1	SCAR5	Scavenger receptor class A member 5
Age 10 body size	298	0.171741	0.0675217	0.010975	0.0498626	2429-27	C8	Complement component C8
Apolipoprotein A-I	437	0.344848	0.0428749	8.76e-16	3.37e-13	17398-55	HO-1	Heme oxygenase 1
Apolipoprotein A-I	437	0.233023	0.0361397	1.13e-10	1.19e-08	18832-65	SAA2	Serum amyloid A-2 protein
Apolipoprotein A-I	437	0.211821	0.0354157	2.22e-09	1.67e-07	15515-2	SAA	Serum amyloid A-1 protein
Apolipoprotein A-I	437	0.226165	0.0378566	2.31e-09	1.67e-07	3184-25	Coagulation Factor VII	Coagulation factor VII
Apolipoprotein A-I	437	-0.128499	0.0328882	9.34e-05	0.00136435	5353-89	IL-1Ra	Interleukin-1 receptor antagonist protein
Apolipoprotein A-I	437	0.157484	0.0411704	0.00013068	0.00173332	3710-49	Angiostatin	Angiostatin
Apolipoprotein A-I	437	0.165968	0.0447367	0.00020735	0.00260092	4151-6	Plasminogen	Plasminogen
Apolipoprotein A-I	437	0.143277	0.0388069	0.00022245	0.00270218	4878-3	Coagulation Factor X	Coagulation Factor X
Apolipoprotein A-I	437	-0.129128	0.0359383	0.00032684	0.00362668	9348-1	C1RL1	Complement C1r subcomponent-like protein
Apolipoprotein A-I	437	-0.103039	0.0294371	0.00046474	0.00436021	2212-69	tPA	Tissue-type plasminogen activator
Apolipoprotein A-I	437	0.12619	0.0387011	0.00111164	0.00890854	4157-2	Thrombin	Thrombin
Apolipoprotein A-I	437	-0.111505	0.0344595	0.00121292	0.0095218	5638-23	GT251	Procollagen galactosyltransferase 1
Apolipoprotein A-I	437	-0.101379	0.0331192	0.00220568	0.014713	4159-130	Factor H	Complement factor H
Apolipoprotein A-I	437	0.117213	0.0383333	0.00223012	0.0147906	3077-66	Coagulation Factor Xa	Coagulation factor Xa
Apolipoprotein A-I	437	-0.0960754	0.0319179	0.0026118	0.01647	3285-23	C1r	Complement C1r subcomponent
Apolipoprotein A-I	437	-0.0895626	0.0304694	0.00328817	0.0195595	17333-20	ACADM	Medium-chain specific acyl-CoA dehydrogenase, mitochondrial
Apolipoprotein A-I	437	0.115003	0.0394996	0.00359696	0.0209846	2961-1	Protein C	Vitamin K-dependent protein C
Apolipoprotein A-I	437	-0.0913324	0.0314719	0.00370752	0.0214928	7113-1	GRPE1	GrpE protein homolog 1, mitochondrial
Apolipoprotein A-I	437	-0.0864821	0.0319238	0.00674823	0.0344578	18382-109	Catechol O-methyltransferase	Catechol O-methyltransferase
Apolipoprotein A-I	437	-0.088495	0.0332531	0.00778493	0.038229	6923-1	PLOD2	Procollagen-lysine,2-oxoglutarate 5-dioxygenase 2
Apolipoprotein B	254	-0.202612	0.0381069	1.06e-07	4.53e-06	9468-8	Lectin, mannose-binding 2	Vesicular integral-membrane protein VIP36
Apolipoprotein B	254	-0.169706	0.0325575	1.86e-07	7.4e-06	17333-20	ACADM	Medium-chain specific acyl-CoA dehydrogenase, mitochondrial
Apolipoprotein B	254	-0.170879	0.0340481	5.2e-07	1.88e-05	7113-1	GRPE1	GrpE protein homolog 1, mitochondrial
Apolipoprotein B	254	-0.166678	0.0337649	7.96e-07	2.7e-05	19223-6	RAB1A	Ras-related protein Rab-1A
Apolipoprotein B	254	0.179069	0.0384823	3.27e-06	8.58e-05	2700-56	Protein S	Vitamin K-dependent protein S
Apolipoprotein B	254	0.16663	0.0363875	4.67e-06	0.00011466	2429-27	C8	Complement component C8
Apolipoprotein B	254	-0.134956	0.0319048	2.34e-05	0.00045006	4775-34	Gelsolin	Gelsolin
Apolipoprotein B	254	0.156544	0.038548	4.89e-05	0.0007948	2961-1	Protein C	Vitamin K-dependent protein C
Apolipoprotein B	254	-0.136938	0.0338072	5.11e-05	0.00081096	6531-29	F162A	Protein FAM162A
Apolipoprotein B	254	-0.134035	0.0348148	0.00011815	0.00164273	4314-12	XTP3A	dCTP pyrophosphatase 1
Apolipoprotein B	254	-0.181817	0.0510264	0.00036636	0.00384343	2620-4	gp130, soluble	Interleukin-6 receptor subunit beta
Apolipoprotein B	254	-0.123184	0.0346622	0.00037966	0.00387727	3151-6	IL-2 sRa	Interleukin-2 receptor subunit alpha
Apolipoprotein B	254	0.135127	0.0383017	0.00041875	0.00415738	5307-12	Coagulation Factor IXab	Coagulation factor IXab
Apolipoprotein B	254	0.151657	0.0431424	0.00043932	0.00429636	4878-3	Coagulation Factor X	Coagulation Factor X
Apolipoprotein B	254	0.143452	0.0411507	0.00049027	0.00452621	3077-66	Coagulation Factor Xa	Coagulation factor Xa
Apolipoprotein B	254	0.130019	0.0383064	0.00068832	0.00597235	4811-33	ITI heavy chain H4	Inter-alpha-trypsin inhibitor heavy chain H4
Apolipoprotein B	254	0.123921	0.0383515	0.00123271	0.00961184	4876-32	Coagulation Factor IX	Coagulation factor IX
Apolipoprotein B	254	-0.136035	0.0422169	0.00127169	0.00973989	9343-16	IL-2 sRb	Interleukin-2 receptor subunit beta
Apolipoprotein B	254	0.128602	0.0399744	0.00129491	0.00983106	2190-55	Coagulation Factor XI	Coagulation Factor XI
Apolipoprotein B	254	-0.101679	0.0316601	0.00132011	0.00987932	9244-27	PPT1	Palmitoyl-protein thioesterase 1
Apolipoprotein B	254	-0.116309	0.0376248	0.00199284	0.0136889	11109-56	SVEP1	Sushi, von Willebrand factor type A, EGF and pentraxin domain-containing protein 1
Apolipoprotein B	254	-0.121978	0.0400588	0.00232706	0.0151951	8969-49	CD14	Monocyte differentiation antigen CD14
Apolipoprotein B	254	-0.0980962	0.0322298	0.00233724	0.0151951	3714-49	CK-MB	Creatine kinase M-type:Creatine kinase B-type heterodimer
Apolipoprotein B	254	-0.118028	0.0389688	0.00245534	0.0156545	16607-78	Gelsolin	Gelsolin
Apolipoprotein B	254	0.113547	0.0379163	0.00274726	0.017137	3184-25	Coagulation Factor VII	Coagulation factor VII
Apolipoprotein B	254	0.126375	0.0422846	0.00280194	0.0173841	4455-89	MFGM	Lactadherin
Apolipoprotein B	254	-0.0993347	0.0334333	0.00296703	0.0183099	8296-117	KDEL2	KDEL motif-containing protein 2
Apolipoprotein B	254	-0.102183	0.0358461	0.00436375	0.0242104	18458-4	PGES2	Prostaglandin E synthase 2
Apolipoprotein B	254	-0.107125	0.0379074	0.00471396	0.02566	2744-57	IgG	Immunoglobulin G
Apolipoprotein B	254	-0.105038	0.0378212	0.0054824	0.029564	16914-104	sCD14	Monocyte differentiation antigen CD14, soluble
Apolipoprotein B	254	-0.114352	0.0412714	0.00559312	0.0300207	6385-63	VWA1	von Willebrand factor A domain-containing protein 1
Apolipoprotein B	254	-0.0912721	0.0330988	0.00582335	0.0307693	15588-17	galactosidase, alpha	Alpha-galactosidase A
Apolipoprotein B	254	-0.0998667	0.036307	0.00594827	0.0312014	2991-9	IL-1 sRI	Interleukin-1 receptor type 1
Apolipoprotein B	254	-0.0904027	0.033051	0.00623326	0.0321124	16857-2	RAB2A	Ras-related protein Rab-2A
Apolipoprotein B	254	-0.100617	0.037715	0.00763409	0.037973	5634-39	OFUT1	GDP-fucose protein O-fucosyltransferase 1
Apolipoprotein B	254	-0.0931576	0.035005	0.00778476	0.038229	10948-14	PLD3	Phospholipase D3
Apolipoprotein B	254	-0.0935566	0.0357664	0.00890283	0.042454	16828-8	Collagen a1(VI)	Collagen alpha-1(VI) chain
Apolipoprotein B	254	0.120526	0.0465566	0.00963077	0.0446342	17435-43	ETFA	Electron transfer flavoprotein subunit alpha, mitochondrial
Body mass index	695	0.335216	0.0374846	3.8e-19	2.19e-16	4337-49	CRP	C-reactive protein
Body mass index	695	0.259039	0.0355018	2.95e-13	8.51e-11	4159-130	Factor H	Complement factor H
Body mass index	695	-0.251409	0.0347163	4.43e-13	8.52e-11	3344-60	Antithrombin III	Antithrombin-III
Body mass index	695	0.234763	0.034418	9.04e-12	1.3e-09	5353-89	IL-1Ra	Interleukin-1 receptor antagonist protein
Body mass index	695	0.220491	0.0361371	1.05e-09	9.32e-08	5000-52	LG3BP	Galectin-3-binding protein
Body mass index	695	0.210197	0.0346589	1.32e-09	1.09e-07	4129-72	Factor B	Complement factor B
Body mass index	695	0.218636	0.0367259	2.63e-09	1.79e-07	9370-69	GGH	Gamma-glutamyl hydrolase
Body mass index	695	0.206292	0.035	3.77e-09	2.42e-07	4876-32	Coagulation Factor IX	Coagulation factor IX
Body mass index	695	0.190833	0.0349509	4.76e-08	2.24e-06	5307-12	Coagulation Factor IXab	Coagulation factor IXab
Body mass index	695	-0.193033	0.0353786	4.86e-08	2.24e-06	14048-7	IL-1 R AcP	Interleukin-1 Receptor accessory protein
Body mass index	695	-0.193247	0.0355445	5.43e-08	2.41e-06	16607-78	Gelsolin	Gelsolin
Body mass index	695	-0.172458	0.0344345	5.49e-07	1.92e-05	7128-9	VWA2	von Willebrand factor A domain-containing protein 2
Body mass index	695	-0.179427	0.036594	9.43e-07	3.11e-05	9256-78	NPTX1	Neuronal pentraxin-1
Body mass index	695	0.169463	0.034617	9.81e-07	3.14e-05	15515-2	SAA	Serum amyloid A-1 protein
Body mass index	695	-0.161542	0.0334385	1.36e-06	4.24e-05	2991-9	IL-1 sRI	Interleukin-1 receptor type 1
Body mass index	695	0.161298	0.034184	2.38e-06	7.04e-05	2212-69	tPA	Tissue-type plasminogen activator
Body mass index	695	0.165298	0.0352166	2.68e-06	7.5e-05	17435-43	ETFA	Electron transfer flavoprotein subunit alpha, mitochondrial
Body mass index	695	0.156945	0.0334643	2.73e-06	7.5e-05	9348-1	C1RL1	Complement C1r subcomponent-like protein
Body mass index	695	-0.152193	0.0341289	8.22e-06	0.00017898	16914-104	sCD14	Monocyte differentiation antigen CD14, soluble
Body mass index	695	0.143117	0.0370506	0.00011212	0.00160618	2429-27	C8	Complement component C8
Body mass index	695	-0.12722	0.0329465	0.00011274	0.00160618	4234-8	IL-1 R4	Interleukin-1 receptor-like 1
Body mass index	695	0.12668	0.033717	0.00017186	0.00220364	2925-9	PAI-1	Plasminogen activator inhibitor 1
Body mass index	695	0.131344	0.0355492	0.00022015	0.00270218	18832-65	SAA2	Serum amyloid A-2 protein
Body mass index	695	-0.119877	0.0329927	0.00027966	0.00327713	13118-5	SMOC1	SPARC-related modular calcium-binding protein 1
Body mass index	695	-0.125679	0.0351545	0.00035016	0.00377648	4162-54	Transferrin	Serotransferrin
Body mass index	695	-0.124514	0.034855	0.00035381	0.00378057	5316-54	Prothrombin	Prothrombin
Body mass index	695	-0.119569	0.0335021	0.00035833	0.00379371	4775-34	Gelsolin	Gelsolin
Body mass index	695	0.126568	0.0360934	0.00045372	0.00432719	4989-7	Fibrinogen g-chain dimer	Fibrinogen gamma chain
Body mass index	695	0.119192	0.0364011	0.00105889	0.00860533	4907-56	D-dimer	D-dimer
Body mass index	695	-0.109637	0.0344161	0.00144433	0.0105491	2961-1	Protein C	Vitamin K-dependent protein C
Body mass index	695	0.147285	0.0463618	0.00148883	0.0108057	3054-3	Haptoglobin, Mixed Type	Haptoglobin
Body mass index	695	0.141635	0.0458105	0.00198973	0.0136889	7905-30	HPT	Haptoglobin
Body mass index	695	-0.108577	0.0359328	0.00251397	0.0159402	2744-57	IgG	Immunoglobulin G
Body mass index	695	-0.099191	0.0334403	0.00301495	0.0184088	6531-29	F162A	Protein FAM162A
Body mass index	695	-0.102763	0.03467	0.00303644	0.0184424	2992-59	IL-17 sR	Interleukin-17 receptor A
Body mass index	695	-0.108371	0.0374159	0.00377497	0.0216141	14133-93	IL-1 sRII	Interleukin-1 receptor type 2
Body mass index	695	-0.10411	0.0360398	0.00386762	0.0218786	17398-55	HO-1	Heme oxygenase 1
Body mass index	695	0.0913183	0.03449	0.00810472	0.0394635	2796-62	Fibrinogen	Fibrinogen
Body mass index	695	-0.087381	0.0332434	0.00857571	0.0414074	13621-31	AP2A2	AP-2 complex subunit alpha-2
Diastolic blood pressure	526	0.0938773	0.0342385	0.00610926	0.0316147	19223-6	RAB1A	Ras-related protein Rab-1A
High density lipoprotein cholesterol	544	0.235067	0.032453	4.38e-13	8.52e-11	18832-65	SAA2	Serum amyloid A-2 protein
High density lipoprotein cholesterol	544	0.22522	0.0318705	1.59e-12	2.62e-10	15515-2	SAA	Serum amyloid A-1 protein
High density lipoprotein cholesterol	544	0.247556	0.0381385	8.53e-11	9.84e-09	17398-55	HO-1	Heme oxygenase 1
High density lipoprotein cholesterol	544	0.158146	0.0335768	2.48e-06	7.15e-05	3184-25	Coagulation Factor VII	Coagulation factor VII
High density lipoprotein cholesterol	544	0.168697	0.0361568	3.08e-06	8.27e-05	3710-49	Angiostatin	Angiostatin
High density lipoprotein cholesterol	544	0.132978	0.0313206	2.18e-05	0.00044924	13118-5	SMOC1	SPARC-related modular calcium-binding protein 1
High density lipoprotein cholesterol	544	-0.115439	0.0274939	2.68e-05	0.000507	2212-69	tPA	Tissue-type plasminogen activator
High density lipoprotein cholesterol	544	-0.120741	0.0299618	5.58e-05	0.00087018	5353-89	IL-1Ra	Interleukin-1 receptor antagonist protein
High density lipoprotein cholesterol	544	0.11494	0.030949	0.00020413	0.00258859	4157-2	Thrombin	Thrombin
High density lipoprotein cholesterol	544	0.134771	0.038416	0.00045116	0.00432719	4151-6	Plasminogen	Plasminogen
High density lipoprotein cholesterol	544	-0.10795	0.0310692	0.00051183	0.00468587	4159-130	Factor H	Complement factor H
High density lipoprotein cholesterol	544	0.101266	0.0292401	0.0005337	0.00477435	4314-12	XTP3A	dCTP pyrophosphatase 1
High density lipoprotein cholesterol	544	-0.104757	0.0317976	0.00098594	0.00812695	9348-1	C1RL1	Complement C1r subcomponent-like protein
High density lipoprotein cholesterol	544	0.106182	0.0342353	0.00192525	0.0134651	2961-1	Protein C	Vitamin K-dependent protein C
High density lipoprotein cholesterol	544	-0.0905033	0.0294013	0.00208248	0.0141364	6923-1	PLOD2	Procollagen-lysine,2-oxoglutarate 5-dioxygenase 2
High density lipoprotein cholesterol	544	-0.0871557	0.0294407	0.00307255	0.0185127	18382-109	Catechol O-methyltransferase	Catechol O-methyltransferase
High density lipoprotein cholesterol	544	-0.0910141	0.0307865	0.00311354	0.0186167	5638-23	GT251	Procollagen galactosyltransferase 1
High density lipoprotein cholesterol	544	0.0901839	0.0310919	0.00372492	0.0214928	16914-104	sCD14	Monocyte differentiation antigen CD14, soluble
High density lipoprotein cholesterol	544	-0.0783718	0.0300174	0.00903091	0.0428875	15591-28	Glutathione peroxidase	Glutathione peroxidase 1
Low density lipoprotein cholesterol	223	0.210373	0.0415533	4.13e-07	1.59e-05	2429-27	C8	Complement component C8
Low density lipoprotein cholesterol	223	-0.194314	0.0386468	4.96e-07	1.85e-05	7113-1	GRPE1	GrpE protein homolog 1, mitochondrial
Low density lipoprotein cholesterol	223	-0.168888	0.036763	4.35e-06	0.00010913	19223-6	RAB1A	Ras-related protein Rab-1A
Low density lipoprotein cholesterol	223	-0.158398	0.0370374	1.9e-05	0.00040604	17333-20	ACADM	Medium-chain specific acyl-CoA dehydrogenase, mitochondrial
Low density lipoprotein cholesterol	223	0.171792	0.0405756	2.3e-05	0.00045006	4811-33	ITI heavy chain H4	Inter-alpha-trypsin inhibitor heavy chain H4
Low density lipoprotein cholesterol	223	0.179988	0.0429824	2.82e-05	0.00051838	2700-56	Protein S	Vitamin K-dependent protein S
Low density lipoprotein cholesterol	223	0.176857	0.0442176	6.34e-05	0.00097552	2961-1	Protein C	Vitamin K-dependent protein C
Low density lipoprotein cholesterol	223	-0.16604	0.0432806	0.00012488	0.00169538	9468-8	Lectin, mannose-binding 2	Vesicular integral-membrane protein VIP36
Low density lipoprotein cholesterol	223	0.161734	0.0455087	0.00037953	0.00387727	3077-66	Coagulation Factor Xa	Coagulation factor Xa
Low density lipoprotein cholesterol	223	-0.151834	0.0429983	0.00041374	0.00415182	6531-29	F162A	Protein FAM162A
Low density lipoprotein cholesterol	223	-0.135151	0.0385182	0.00045022	0.00432719	4314-12	XTP3A	dCTP pyrophosphatase 1
Low density lipoprotein cholesterol	223	0.150311	0.0429386	0.00046422	0.00436021	2190-55	Coagulation Factor XI	Coagulation Factor XI
Low density lipoprotein cholesterol	223	-0.122207	0.0368368	0.00090816	0.0075397	3151-6	IL-2 sRa	Interleukin-2 receptor subunit alpha
Low density lipoprotein cholesterol	223	-0.126577	0.0390075	0.00117478	0.00928558	2744-57	IgG	Immunoglobulin G
Low density lipoprotein cholesterol	223	0.155083	0.0481168	0.00126834	0.00973989	4878-3	Coagulation Factor X	Coagulation Factor X
Low density lipoprotein cholesterol	223	-0.127695	0.0396362	0.00127446	0.00973989	2731-29	NADPH-P450 Oxidoreductase	NADPH--cytochrome P450 reductase
Low density lipoprotein cholesterol	223	0.143923	0.0449723	0.00137305	0.0100924	4989-7	Fibrinogen g-chain dimer	Fibrinogen gamma chain
Low density lipoprotein cholesterol	223	-0.110545	0.0354519	0.0018199	0.0128845	15588-17	galactosidase, alpha	Alpha-galactosidase A
Low density lipoprotein cholesterol	223	0.155088	0.0499258	0.00189403	0.0133275	4455-89	MFGM	Lactadherin
Low density lipoprotein cholesterol	223	0.135044	0.0443812	0.00234378	0.0151951	4907-56	D-dimer	D-dimer
Low density lipoprotein cholesterol	223	-0.106733	0.0372743	0.00419063	0.0234757	9244-27	PPT1	Palmitoyl-protein thioesterase 1
Low density lipoprotein cholesterol	223	-0.10885	0.0380516	0.00422852	0.0235735	8296-117	KDEL2	KDEL motif-containing protein 2
Low density lipoprotein cholesterol	223	-0.161338	0.0568859	0.00456593	0.0252109	2620-4	gp130, soluble	Interleukin-6 receptor subunit beta
Low density lipoprotein cholesterol	223	-0.121339	0.0428463	0.00462633	0.0254228	5634-39	OFUT1	GDP-fucose protein O-fucosyltransferase 1
Low density lipoprotein cholesterol	223	-0.104489	0.0377627	0.00565765	0.0302265	3714-49	CK-MB	Creatine kinase M-type:Creatine kinase B-type heterodimer
Low density lipoprotein cholesterol	223	0.112732	0.0408941	0.00583924	0.0307693	5307-12	Coagulation Factor IXab	Coagulation factor IXab
Low density lipoprotein cholesterol	223	-0.13293	0.0484346	0.00605982	0.0316147	9343-16	IL-2 sRb	Interleukin-2 receptor subunit beta
Low density lipoprotein cholesterol	223	-0.104146	0.0386271	0.00701383	0.0354998	18458-4	PGES2	Prostaglandin E synthase 2
Low density lipoprotein cholesterol	223	-0.101347	0.0377674	0.00728661	0.0365598	18382-109	Catechol O-methyltransferase	Catechol O-methyltransferase
Low density lipoprotein cholesterol	223	-0.103859	0.0388124	0.00745229	0.0372292	10948-14	PLD3	Phospholipase D3
Low density lipoprotein cholesterol	223	0.113019	0.0428306	0.0083215	0.0403488	4157-2	Thrombin	Thrombin
Lifetime smoking	146	0.456499	0.118479	0.00011668	0.00164203	4374-45	MIC-1	Growth/differentiation factor 15
Lifetime smoking	146	0.482049	0.127123	0.00014945	0.00195989	4337-49	CRP	C-reactive protein
Lifetime smoking	146	0.509821	0.138211	0.0002254	0.00270946	3054-3	Haptoglobin, Mixed Type	Haptoglobin
Lifetime smoking	146	0.43585	0.123123	0.00040019	0.00405102	5307-12	Coagulation Factor IXab	Coagulation factor IXab
Lifetime smoking	146	0.476717	0.135191	0.0004215	0.00415738	7905-30	HPT	Haptoglobin
Lifetime smoking	146	-0.446196	0.127621	0.00047183	0.00439108	2744-57	IgG	Immunoglobulin G
Lifetime smoking	146	-0.426816	0.123084	0.00052499	0.00473314	16607-78	Gelsolin	Gelsolin
Lifetime smoking	146	0.407902	0.125684	0.00117262	0.00928558	4876-32	Coagulation Factor IX	Coagulation factor IX
Lifetime smoking	146	-0.400244	0.137484	0.00360047	0.0209846	4162-54	Transferrin	Serotransferrin
Lifetime smoking	146	-0.357446	0.134574	0.00790439	0.0386511	3344-60	Antithrombin III	Antithrombin-III
Systolic blood pressure	541	0.111782	0.0356758	0.00172867	0.0123906	19223-6	RAB1A	Ras-related protein Rab-1A
Systolic blood pressure	541	-0.117028	0.0381519	0.00215913	0.0144863	13499-30	Coagulation Factor VIII	Coagulation Factor VIII
Systolic blood pressure	541	0.0909323	0.0335891	0.00678544	0.0344952	9745-20	IF4E2	Eukaryotic translation initiation factor 4E type 2
Triglycerides	449	0.34124	0.0331397	7.27e-25	8.39e-22	4455-89	MFGM	Lactadherin
Triglycerides	449	-0.222363	0.0330541	1.73e-11	2.22e-09	16607-78	Gelsolin	Gelsolin
Triglycerides	449	0.210019	0.0326444	1.25e-10	1.2e-08	2700-56	Protein S	Vitamin K-dependent protein S
Triglycerides	449	-0.195616	0.0332893	4.2e-09	2.55e-07	2744-57	IgG	Immunoglobulin G
Triglycerides	449	-0.184422	0.0333337	3.15e-08	1.82e-06	13118-5	SMOC1	SPARC-related modular calcium-binding protein 1
Triglycerides	449	-0.202793	0.0368062	3.59e-08	1.97e-06	9468-8	Lectin, mannose-binding 2	Vesicular integral-membrane protein VIP36
Triglycerides	449	-0.209508	0.0381913	4.12e-08	2.07e-06	2620-4	gp130, soluble	Interleukin-6 receptor subunit beta
Triglycerides	449	-0.169623	0.0320777	1.24e-07	5.11e-06	11109-56	SVEP1	Sushi, von Willebrand factor type A, EGF and pentraxin domain-containing protein 1
Triglycerides	449	-0.152254	0.0330795	4.17e-06	0.00010694	3074-6	LBP	Lipopolysaccharide-binding protein
Triglycerides	449	0.168874	0.0370304	5.11e-06	0.00012285	4878-3	Coagulation Factor X	Coagulation Factor X
Triglycerides	449	-0.14076	0.031121	6.1e-06	0.00014217	11178-21	SVEP1	Sushi, von Willebrand factor type A, EGF and pentraxin domain-containing protein 1
Triglycerides	449	-0.136653	0.0303108	6.53e-06	0.00014776	7113-1	GRPE1	GrpE protein homolog 1, mitochondrial
Triglycerides	449	-0.158532	0.0354163	7.6e-06	0.00016866	4162-54	Transferrin	Serotransferrin
Triglycerides	449	-0.138063	0.0325589	2.23e-05	0.00045006	2991-9	IL-1 sRI	Interleukin-1 receptor type 1
Triglycerides	449	-0.158038	0.0377447	2.83e-05	0.00051838	7145-1	ITIH3	Inter-alpha-trypsin inhibitor heavy chain H3
Triglycerides	449	0.154987	0.0375108	3.6e-05	0.00064913	4157-2	Thrombin	Thrombin
Triglycerides	449	0.134831	0.0328727	4.1e-05	0.00069579	2212-69	tPA	Tissue-type plasminogen activator
Triglycerides	449	-0.140842	0.0344565	4.36e-05	0.00072919	6385-63	VWA1	von Willebrand factor A domain-containing protein 1
Triglycerides	449	-0.114997	0.0282349	4.64e-05	0.00076494	13621-31	AP2A2	AP-2 complex subunit alpha-2
Triglycerides	449	0.145258	0.0364166	6.64e-05	0.00100563	3077-66	Coagulation Factor Xa	Coagulation factor Xa
Triglycerides	449	0.122608	0.0307565	6.71e-05	0.00100563	18396-10	AES	Amino-terminal enhancer of split
Triglycerides	449	0.125691	0.0328458	0.00012988	0.00173332	2429-27	C8	Complement component C8
Triglycerides	449	0.135326	0.0366392	0.0002212	0.00270218	5307-12	Coagulation Factor IXab	Coagulation factor IXab
Triglycerides	449	-0.108909	0.0298154	0.0002594	0.00308607	17333-20	ACADM	Medium-chain specific acyl-CoA dehydrogenase, mitochondrial
Triglycerides	449	-0.117326	0.0323026	0.00028114	0.00327713	4314-12	XTP3A	dCTP pyrophosphatase 1
Triglycerides	449	0.131256	0.0365033	0.00032348	0.00362668	4876-32	Coagulation Factor IX	Coagulation factor IX
Triglycerides	449	-0.114402	0.0318237	0.00032458	0.00362668	15585-304	fibulin 5	Fibulin-5
Triglycerides	449	0.118203	0.0343731	0.00058427	0.00518651	3184-25	Coagulation Factor VII	Coagulation factor VII
Triglycerides	449	-0.104327	0.0312419	0.00083985	0.00707434	4775-34	Gelsolin	Gelsolin
Triglycerides	449	-0.106661	0.0320547	0.00087644	0.00732908	14708-59	CO8G	Complement component C8 gamma chain
Triglycerides	449	-0.0985023	0.0301291	0.00107796	0.00869908	9244-27	PPT1	Palmitoyl-protein thioesterase 1
Triglycerides	449	0.111251	0.0347113	0.00135041	0.0099896	2190-55	Coagulation Factor XI	Coagulation Factor XI
Triglycerides	449	-0.101364	0.0325054	0.00181857	0.0128845	3344-60	Antithrombin III	Antithrombin-III
Triglycerides	449	-0.0934326	0.0302061	0.0019803	0.0136889	9288-7	FKBP7	Peptidyl-prolyl cis-trans isomerase FKBP7
Triglycerides	449	-0.0981901	0.0318505	0.00205029	0.0140002	9256-78	NPTX1	Neuronal pentraxin-1
Triglycerides	449	-0.112848	0.0367536	0.0021377	0.0144263	16914-104	sCD14	Monocyte differentiation antigen CD14, soluble
Triglycerides	449	-0.0966917	0.0317284	0.00230769	0.0151951	18382-109	Catechol O-methyltransferase	Catechol O-methyltransferase
Triglycerides	449	0.114789	0.0387848	0.0030801	0.0185127	17435-43	ETFA	Electron transfer flavoprotein subunit alpha, mitochondrial
Triglycerides	449	0.0929567	0.0318204	0.00348584	0.0205238	15591-28	Glutathione peroxidase	Glutathione peroxidase 1
Triglycerides	449	-0.0825416	0.0285051	0.00378341	0.0216141	14067-6	PKP2	Plakophilin-2
Triglycerides	449	-0.106469	0.0368477	0.0038593	0.0218786	4129-72	Factor B	Complement factor B
Triglycerides	449	-0.0871518	0.0311751	0.00518105	0.0280701	10948-14	PLD3	Phospholipase D3
Triglycerides	449	-0.0817032	0.0297932	0.00610015	0.0316147	7994-41	ERO1B	ERO1-like protein beta
Triglycerides	449	-0.0798174	0.0297087	0.00721683	0.0363678	6531-29	F162A	Protein FAM162A
Triglycerides	449	-0.0814675	0.0311015	0.00880828	0.0423532	19223-6	RAB1A	Ras-related protein Rab-1A
Triglycerides	449	-0.0756106	0.0288818	0.00884645	0.0423602	8957-72	XTP3B	Endoplasmic reticulum lectin 1
Triglycerides	449	-0.0861183	0.0332264	0.00954569	0.0444182	2992-59	IL-17 sR	Interleukin-17 receptor A
Triglycerides	449	-0.0847431	0.0327995	0.00977559	0.0451241	10419-1	SCAR5	Scavenger receptor class A member 5
Triglycerides	449	-0.107291	0.0417307	0.0101393	0.0464315	9370-69	GGH	Gamma-glutamyl hydrolase
Waist-hip ratio adjusted for body mass index	401	-0.236692	0.0431309	4.07e-08	2.07e-06	16607-78	Gelsolin	Gelsolin
Waist-hip ratio adjusted for body mass index	401	0.195403	0.0432225	6.16e-06	0.00014217	5000-52	LG3BP	Galectin-3-binding protein
Waist-hip ratio adjusted for body mass index	401	0.172425	0.0407574	2.33e-05	0.00045006	6923-1	PLOD2	Procollagen-lysine,2-oxoglutarate 5-dioxygenase 2
Waist-hip ratio adjusted for body mass index	401	-0.170216	0.0412334	3.66e-05	0.00064979	14048-7	IL-1 R AcP	Interleukin-1 Receptor accessory protein
Waist-hip ratio adjusted for body mass index	401	-0.308615	0.0752074	4.07e-05	0.00069579	7145-1	ITIH3	Inter-alpha-trypsin inhibitor heavy chain H3
Waist-hip ratio adjusted for body mass index	401	0.162992	0.041089	7.28e-05	0.00107707	2925-9	PAI-1	Plasminogen activator inhibitor 1
Waist-hip ratio adjusted for body mass index	401	0.163837	0.0453242	0.0003006	0.0034689	5307-12	Coagulation Factor IXab	Coagulation factor IXab
Waist-hip ratio adjusted for body mass index	401	-0.162148	0.0449471	0.00030914	0.00353214	9468-8	Lectin, mannose-binding 2	Vesicular integral-membrane protein VIP36
Waist-hip ratio adjusted for body mass index	401	-0.146842	0.040901	0.00033044	0.00363173	16914-104	sCD14	Monocyte differentiation antigen CD14, soluble
Waist-hip ratio adjusted for body mass index	401	-0.146497	0.04118	0.00037442	0.00387727	13118-5	SMOC1	SPARC-related modular calcium-binding protein 1
Waist-hip ratio adjusted for body mass index	401	-0.13537	0.0398313	0.00067739	0.00596726	3344-60	Antithrombin III	Antithrombin-III
Waist-hip ratio adjusted for body mass index	401	0.149586	0.0440427	0.00068284	0.00596965	2700-56	Protein S	Vitamin K-dependent protein S
Waist-hip ratio adjusted for body mass index	401	0.148368	0.0437554	0.00069679	0.00600067	4876-32	Coagulation Factor IX	Coagulation factor IX
Waist-hip ratio adjusted for body mass index	401	0.131301	0.038846	0.00072476	0.00614981	2212-69	tPA	Tissue-type plasminogen activator
Waist-hip ratio adjusted for body mass index	401	-0.137547	0.041849	0.00101358	0.0082955	2744-57	IgG	Immunoglobulin G
Waist-hip ratio adjusted for body mass index	401	0.128385	0.0399941	0.00132695	0.00987932	17435-43	ETFA	Electron transfer flavoprotein subunit alpha, mitochondrial
Waist-hip ratio adjusted for body mass index	401	-0.127382	0.0402149	0.00153744	0.0110888	4162-54	Transferrin	Serotransferrin
Waist-hip ratio adjusted for body mass index	401	0.120158	0.0400633	0.00270691	0.016977	15591-28	Glutathione peroxidase	Glutathione peroxidase 1
Waist-hip ratio adjusted for body mass index	401	-0.118865	0.0413001	0.00400087	0.022522	5316-54	Prothrombin	Prothrombin
Waist-hip ratio adjusted for body mass index	401	-0.110955	0.0401225	0.00568538	0.0302347	16828-8	Collagen a1(VI)	Collagen alpha-1(VI) chain
Waist-hip ratio adjusted for body mass index	401	0.109689	0.0404671	0.00671699	0.0344507	15588-17	galactosidase, alpha	Alpha-galactosidase A
Waist-hip ratio adjusted for body mass index	401	-0.111343	0.0428757	0.00940779	0.0440467	2991-9	IL-1 sRI	Interleukin-1 receptor type 1
Waist-hip ratio adjusted for body mass index	401	0.120799	0.0465303	0.00942767	0.0440467	4878-3	Coagulation Factor X	Coagulation Factor X

## Sheet: S4 - Median
Supplementary Table 4: Weighted median Mendelian randomization estimates
Exposure - name of exposure, nSNPs = number of SNPs, Beta = MR effect estimates, SE = standard error of the effect estimates, P = corresponding p-value, FDR = false-discovery rate, soma_id = SomaLogic identifier, protein_name = short name of protein
Exposure	nSNPs	Beta	SE	P	FDR	soma_id	protein_name
Age 10 body size	305	0.441697	0.121383	0.000273827	0.00339278	CRP	C-reactive protein
Age 10 body size	305	0.224295	0.122032	0.066063	0.131537	Catechol O-methyltransferase	Catechol O-methyltransferase
Age 10 body size	305	0.0614968	0.113866	0.589143	0.67255	Coagulation factor XIII	Coagulation factor XIII
Age 10 body size	305	0.080563	0.113735	0.478735	0.566893	coagulation factor XIII B	Coagulation factor XIII B chain
Age 10 body size	305	0.139612	0.122433	0.254154	0.348467	C1s	Complement C1s subcomponent
Age 10 body size	305	0.226451	0.116708	0.0523397	0.112188	C8	Complement component C8
Age 10 body size	305	0.325165	0.118339	0.00600059	0.0286984	Factor B	Complement factor B
Age 10 body size	305	0.390657	0.118778	0.00100556	0.00982354	Factor H	Complement factor H
Age 10 body size	305	0.327992	0.11699	0.00505373	0.0271561	CK-MB	Creatine kinase M-type:Creatine kinase B-type heterodimer
Age 10 body size	305	0.223331	0.109285	0.0409959	0.0977743	D-dimer	D-dimer
Age 10 body size	305	0.244973	0.117289	0.0367416	0.0914939	Fibrinogen	Fibrinogen
Age 10 body size	305	0.207036	0.113756	0.0687591	0.134345	Fibrinogen g-chain dimer	Fibrinogen gamma chain
Age 10 body size	305	0.368314	0.115483	0.00142599	0.011957	IL-1Ra	Interleukin-1 receptor antagonist protein
Age 10 body size	305	0.131104	0.11772	0.265409	0.360502	gp130, soluble	Interleukin-6 receptor subunit beta
Age 10 body size	305	-0.248445	0.110341	0.0243476	0.0724649	SPCS	O-phosphoseryl-tRNA(Sec) selenium transferase
Age 10 body size	305	-0.17398	0.110733	0.116143	0.190941	F162A	Protein FAM162A
Age 10 body size	305	0.0913872	0.11391	0.422392	0.513338	SCAR5	Scavenger receptor class A member 5
Age 10 body size	305	0.422708	0.113716	0.00020143	0.00262375	SAA	Serum amyloid A-1 protein
Age 10 body size	305	0.384576	0.114379	0.000772975	0.00818065	SAA2	Serum amyloid A-2 protein
Age 10 body size	305	-0.310781	0.113329	0.00610124	0.0286984	Thrombin	Thrombin
Apolipoprotein A-I	437	0.0287137	0.0561432	0.609046	0.690219	Angiostatin	Angiostatin
Apolipoprotein A-I	437	-0.099915	0.0520782	0.0550402	0.116018	Catechol O-methyltransferase	Catechol O-methyltransferase
Apolipoprotein A-I	437	0.221143	0.0513922	1.68464e-05	0.000401283	Coagulation Factor VII	Coagulation factor VII
Apolipoprotein A-I	437	0.135744	0.0538397	0.0116936	0.0434844	Coagulation Factor X	Coagulation Factor X
Apolipoprotein A-I	437	0.119559	0.0557402	0.0319578	0.085367	Coagulation Factor Xa	Coagulation factor Xa
Apolipoprotein A-I	437	-0.126258	0.0517144	0.0146285	0.0507536	C1r	Complement C1r subcomponent
Apolipoprotein A-I	437	-0.0878592	0.0565499	0.120266	0.194571	C1RL1	Complement C1r subcomponent-like protein
Apolipoprotein A-I	437	-0.119942	0.0521002	0.021327	0.0656614	Factor H	Complement factor H
Apolipoprotein A-I	437	-0.117993	0.0539162	0.0286363	0.080818	GRPE1	GrpE protein homolog 1, mitochondrial
Apolipoprotein A-I	437	0.413288	0.0609725	1.21619e-11	2.05942e-09	HO-1	Heme oxygenase 1
Apolipoprotein A-I	437	-0.0889417	0.0562534	0.113857	0.188403	IL-1Ra	Interleukin-1 receptor antagonist protein
Apolipoprotein A-I	437	-0.0733447	0.0550407	0.182678	0.265962	ACADM	Medium-chain specific acyl-CoA dehydrogenase, mitochondrial
Apolipoprotein A-I	437	0.148111	0.0515455	0.00406071	0.0229205	Plasminogen	Plasminogen
Apolipoprotein A-I	437	-0.0487212	0.0503882	0.333586	0.430105	GT251	Procollagen galactosyltransferase 1
Apolipoprotein A-I	437	-0.096104	0.0559704	0.0859697	0.15432	PLOD2	Procollagen-lysine,2-oxoglutarate 5-dioxygenase 2
Apolipoprotein A-I	437	0.227948	0.0489534	3.21733e-06	9.08001e-05	SAA	Serum amyloid A-1 protein
Apolipoprotein A-I	437	0.245723	0.0493229	6.29555e-07	2.28438e-05	SAA2	Serum amyloid A-2 protein
Apolipoprotein A-I	437	0.0545139	0.0507274	0.282534	0.381722	Thrombin	Thrombin
Apolipoprotein A-I	437	-0.0659252	0.0477217	0.16714	0.247543	tPA	Tissue-type plasminogen activator
Apolipoprotein A-I	437	0.0829062	0.0567578	0.144098	0.222497	Protein C	Vitamin K-dependent protein C
Apolipoprotein B	254	0.00993761	0.0530786	0.851485	0.882109	galactosidase, alpha	Alpha-galactosidase A
Apolipoprotein B	254	0.0123111	0.0568714	0.828619	0.86435	Coagulation Factor IX	Coagulation factor IX
Apolipoprotein B	254	-0.0244667	0.053493	0.647397	0.722808	Coagulation Factor IXab	Coagulation factor IXab
Apolipoprotein B	254	-0.00879936	0.0569361	0.877178	0.905704	Coagulation Factor VII	Coagulation factor VII
Apolipoprotein B	254	-0.0337593	0.0575199	0.55726	0.639012	Coagulation Factor X	Coagulation Factor X
Apolipoprotein B	254	-0.0363842	0.0560997	0.51662	0.601934	Coagulation Factor Xa	Coagulation factor Xa
Apolipoprotein B	254	0.100069	0.0568291	0.0782583	0.147242	Coagulation Factor XI	Coagulation Factor XI
Apolipoprotein B	254	-0.0510967	0.0584481	0.381997	0.476096	Collagen a1(VI)	Collagen alpha-1(VI) chain
Apolipoprotein B	254	0.11546	0.0533169	0.0303467	0.0833303	C8	Complement component C8
Apolipoprotein B	254	-0.0662747	0.052013	0.202595	0.285884	CK-MB	Creatine kinase M-type:Creatine kinase B-type heterodimer
Apolipoprotein B	254	-0.146232	0.0522567	0.00513673	0.0271819	XTP3A	dCTP pyrophosphatase 1
Apolipoprotein B	254	0.0716914	0.0547997	0.190791	0.274842	ETFA	Electron transfer flavoprotein subunit alpha, mitochondrial
Apolipoprotein B	254	-0.0122641	0.0540066	0.820358	0.857494	OFUT1	GDP-fucose protein O-fucosyltransferase 1
Apolipoprotein B	254	-0.0671896	0.0521845	0.197906	0.281614	Gelsolin	Gelsolin
Apolipoprotein B	254	-0.0382727	0.0557572	0.49245	0.580428	Gelsolin	Gelsolin
Apolipoprotein B	254	-0.118017	0.0552275	0.0326035	0.0862635	GRPE1	GrpE protein homolog 1, mitochondrial
Apolipoprotein B	254	0.0188523	0.0597512	0.752372	0.80519	IgG	Immunoglobulin G
Apolipoprotein B	254	0.130625	0.0583167	0.0250955	0.0729077	ITI heavy chain H4	Inter-alpha-trypsin inhibitor heavy chain H4
Apolipoprotein B	254	-0.075708	0.056369	0.179247	0.263935	IL-1 sRI	Interleukin-1 receptor type 1
Apolipoprotein B	254	-0.0763896	0.0550144	0.164974	0.24626	IL-2 sRa	Interleukin-2 receptor subunit alpha
Apolipoprotein B	254	-0.107866	0.0524774	0.0398329	0.0954487	IL-2 sRb	Interleukin-2 receptor subunit beta
Apolipoprotein B	254	0.0572017	0.0570553	0.31607	0.41276	gp130, soluble	Interleukin-6 receptor subunit beta
Apolipoprotein B	254	-0.0914307	0.0549397	0.0960725	0.167714	KDEL2	KDEL motif-containing protein 2
Apolipoprotein B	254	0.0736524	0.0625332	0.238871	0.332456	MFGM	Lactadherin
Apolipoprotein B	254	-0.15234	0.0536455	0.00451489	0.02493	ACADM	Medium-chain specific acyl-CoA dehydrogenase, mitochondrial
Apolipoprotein B	254	-0.152451	0.0554852	0.00600322	0.0286984	CD14	Monocyte differentiation antigen CD14
Apolipoprotein B	254	-0.0893063	0.0499754	0.0739365	0.141202	sCD14	Monocyte differentiation antigen CD14, soluble
Apolipoprotein B	254	-0.085353	0.0517541	0.099106	0.170696	PPT1	Palmitoyl-protein thioesterase 1
Apolipoprotein B	254	-0.0567144	0.0533742	0.287972	0.384973	PLD3	Phospholipase D3
Apolipoprotein B	254	-0.0931962	0.0564405	0.0986917	0.170696	PGES2	Prostaglandin E synthase 2
Apolipoprotein B	254	-0.118876	0.0536779	0.0267865	0.0768787	F162A	Protein FAM162A
Apolipoprotein B	254	-0.0967843	0.0564299	0.0863226	0.154408	RAB1A	Ras-related protein Rab-1A
Apolipoprotein B	254	-0.0826465	0.0498456	0.0973072	0.169288	RAB2A	Ras-related protein Rab-2A
Apolipoprotein B	254	-0.0742406	0.0542927	0.171495	0.253255	SVEP1	Sushi, von Willebrand factor type A, EGF and pentraxin domain-containing protein 1
Apolipoprotein B	254	-0.134612	0.064769	0.0376775	0.0924647	Lectin, mannose-binding 2	Vesicular integral-membrane protein VIP36
Apolipoprotein B	254	0.115942	0.0572033	0.0426788	0.0999118	Protein C	Vitamin K-dependent protein C
Apolipoprotein B	254	0.104187	0.0575003	0.069996	0.134689	Protein S	Vitamin K-dependent protein S
Apolipoprotein B	254	-0.101961	0.0562153	0.0697162	0.134661	VWA1	von Willebrand factor A domain-containing protein 1
Body mass index	695	-0.23992	0.0587337	4.40998e-05	0.000800096	Antithrombin III	Antithrombin-III
Body mass index	695	-0.0359792	0.0576618	0.532648	0.614877	AP2A2	AP-2 complex subunit alpha-2
Body mass index	695	0.325444	0.0630797	2.4795e-07	1.04966e-05	CRP	C-reactive protein
Body mass index	695	0.220424	0.0585371	0.000166182	0.00234501	Coagulation Factor IX	Coagulation factor IX
Body mass index	695	0.230368	0.061339	0.000172886	0.00237368	Coagulation Factor IXab	Coagulation factor IXab
Body mass index	695	0.0755902	0.0592565	0.202081	0.285884	C1RL1	Complement C1r subcomponent-like protein
Body mass index	695	0.205364	0.0548424	0.000180671	0.00241529	C8	Complement component C8
Body mass index	695	0.238819	0.0603774	7.6395e-05	0.00129362	Factor B	Complement factor B
Body mass index	695	0.303013	0.0631869	1.62267e-06	4.84891e-05	Factor H	Complement factor H
Body mass index	695	0.127239	0.0555862	0.0220769	0.0671559	D-dimer	D-dimer
Body mass index	695	0.229037	0.0605608	0.000155621	0.00232516	ETFA	Electron transfer flavoprotein subunit alpha, mitochondrial
Body mass index	695	0.154188	0.061738	0.0125088	0.045067	Fibrinogen	Fibrinogen
Body mass index	695	0.16589	0.0597248	0.00547652	0.0281018	Fibrinogen g-chain dimer	Fibrinogen gamma chain
Body mass index	695	0.182818	0.0616914	0.00304226	0.0190799	LG3BP	Galectin-3-binding protein
Body mass index	695	0.196117	0.061151	0.00134086	0.011957	GGH	Gamma-glutamyl hydrolase
Body mass index	695	-0.171671	0.0538599	0.00143578	0.011957	Gelsolin	Gelsolin
Body mass index	695	-0.178104	0.0648993	0.00606384	0.0286984	Gelsolin	Gelsolin
Body mass index	695	0.0313177	0.0644056	0.627267	0.703425	Haptoglobin, Mixed Type	Haptoglobin
Body mass index	695	0.147173	0.0626608	0.0188378	0.060059	HPT	Haptoglobin
Body mass index	695	-0.0327478	0.0631827	0.604246	0.686705	HO-1	Heme oxygenase 1
Body mass index	695	-0.158286	0.0620106	0.0106931	0.0417853	IgG	Immunoglobulin G
Body mass index	695	-0.169264	0.0633903	0.00758092	0.0329155	IL-1 R AcP	Interleukin-1 Receptor accessory protein
Body mass index	695	0.297566	0.0570762	1.85315e-07	9.41398e-06	IL-1Ra	Interleukin-1 receptor antagonist protein
Body mass index	695	-0.184095	0.0584495	0.00163471	0.0127759	IL-1 sRI	Interleukin-1 receptor type 1
Body mass index	695	-0.0269809	0.0550938	0.624328	0.701678	IL-1 sRII	Interleukin-1 receptor type 2
Body mass index	695	-0.0926279	0.0585446	0.11361	0.188403	IL-1 R4	Interleukin-1 receptor-like 1
Body mass index	695	-0.000995652	0.0590533	0.986548	0.988494	IL-17 sR	Interleukin-17 receptor A
Body mass index	695	-0.0887302	0.0542754	0.102088	0.174615	sCD14	Monocyte differentiation antigen CD14, soluble
Body mass index	695	-0.178928	0.0619602	0.00387971	0.0221448	NPTX1	Neuronal pentraxin-1
Body mass index	695	0.132249	0.0620619	0.0330952	0.0871107	PAI-1	Plasminogen activator inhibitor 1
Body mass index	695	-0.121237	0.0603915	0.0446939	0.101814	F162A	Protein FAM162A
Body mass index	695	-0.142931	0.0617468	0.0206246	0.0642004	Prothrombin	Prothrombin
Body mass index	695	-0.0978051	0.0609277	0.108436	0.182994	Transferrin	Serotransferrin
Body mass index	695	0.187623	0.0572999	0.00105888	0.00999109	SAA	Serum amyloid A-1 protein
Body mass index	695	0.176395	0.0562408	0.00171021	0.0131634	SAA2	Serum amyloid A-2 protein
Body mass index	695	-0.120982	0.0545005	0.0264302	0.0762872	SMOC1	SPARC-related modular calcium-binding protein 1
Body mass index	695	0.176956	0.0529137	0.00082511	0.00841418	tPA	Tissue-type plasminogen activator
Body mass index	695	-0.0645195	0.0613312	0.292807	0.389388	Protein C	Vitamin K-dependent protein C
Body mass index	695	-0.173918	0.0609333	0.00431397	0.0240824	VWA2	von Willebrand factor A domain-containing protein 2
Diastolic blood pressure	526	0.109025	0.0518822	0.0356055	0.0904576	RAB1A	Ras-related protein Rab-1A
High density lipoprotein cholesterol	544	0.0445145	0.0538671	0.408591	0.500154	Angiostatin	Angiostatin
High density lipoprotein cholesterol	544	-0.0952013	0.0497967	0.0559019	0.116865	Catechol O-methyltransferase	Catechol O-methyltransferase
High density lipoprotein cholesterol	544	0.169912	0.0530662	0.00136532	0.011957	Coagulation Factor VII	Coagulation factor VII
High density lipoprotein cholesterol	544	-0.0593583	0.0521145	0.254704	0.348467	C1RL1	Complement C1r subcomponent-like protein
High density lipoprotein cholesterol	544	-0.125212	0.0546139	0.0218669	0.0669179	Factor H	Complement factor H
High density lipoprotein cholesterol	544	0.0730625	0.0492397	0.137859	0.217491	XTP3A	dCTP pyrophosphatase 1
High density lipoprotein cholesterol	544	-0.0191993	0.050222	0.702247	0.764746	Glutathione peroxidase	Glutathione peroxidase 1
High density lipoprotein cholesterol	544	0.261524	0.0540597	1.31349e-06	4.30779e-05	HO-1	Heme oxygenase 1
High density lipoprotein cholesterol	544	-0.0761343	0.056964	0.181375	0.265529	IL-1Ra	Interleukin-1 receptor antagonist protein
High density lipoprotein cholesterol	544	0.077172	0.0448321	0.0851863	0.154002	sCD14	Monocyte differentiation antigen CD14, soluble
High density lipoprotein cholesterol	544	0.12382	0.0521146	0.0175056	0.0572752	Plasminogen	Plasminogen
High density lipoprotein cholesterol	544	-0.0201003	0.0477923	0.674065	0.744402	GT251	Procollagen galactosyltransferase 1
High density lipoprotein cholesterol	544	-0.0495447	0.0523134	0.343601	0.434202	PLOD2	Procollagen-lysine,2-oxoglutarate 5-dioxygenase 2
High density lipoprotein cholesterol	544	0.265556	0.0474953	2.25509e-08	1.90931e-06	SAA	Serum amyloid A-1 protein
High density lipoprotein cholesterol	544	0.266514	0.0464815	9.82304e-09	9.9802e-07	SAA2	Serum amyloid A-2 protein
High density lipoprotein cholesterol	544	0.0906988	0.0591614	0.125258	0.201363	SMOC1	SPARC-related modular calcium-binding protein 1
High density lipoprotein cholesterol	544	0.0506711	0.0533875	0.342561	0.433967	Thrombin	Thrombin
High density lipoprotein cholesterol	544	-0.0745	0.0468995	0.112173	0.186892	tPA	Tissue-type plasminogen activator
High density lipoprotein cholesterol	544	0.0939512	0.0536937	0.0801595	0.149435	Protein C	Vitamin K-dependent protein C
Low density lipoprotein cholesterol	223	-0.179597	0.0596133	0.00258931	0.0168637	galactosidase, alpha	Alpha-galactosidase A
Low density lipoprotein cholesterol	223	0.0140968	0.0599671	0.81415	0.852759	Catechol O-methyltransferase	Catechol O-methyltransferase
Low density lipoprotein cholesterol	223	-0.0239847	0.0587972	0.683331	0.752998	Coagulation Factor IXab	Coagulation factor IXab
Low density lipoprotein cholesterol	223	-0.0234445	0.0609354	0.700427	0.764746	Coagulation Factor X	Coagulation Factor X
Low density lipoprotein cholesterol	223	0.0991325	0.0616936	0.108087	0.182994	Coagulation Factor Xa	Coagulation factor Xa
Low density lipoprotein cholesterol	223	-0.00403477	0.0603814	0.946724	0.958039	Coagulation Factor XI	Coagulation Factor XI
Low density lipoprotein cholesterol	223	0.140632	0.0561179	0.0122105	0.044509	C8	Complement component C8
Low density lipoprotein cholesterol	223	-0.114586	0.0546551	0.0360345	0.0906321	CK-MB	Creatine kinase M-type:Creatine kinase B-type heterodimer
Low density lipoprotein cholesterol	223	0.0498526	0.0611051	0.414586	0.506274	D-dimer	D-dimer
Low density lipoprotein cholesterol	223	-0.135701	0.0568996	0.0170828	0.0563993	XTP3A	dCTP pyrophosphatase 1
Low density lipoprotein cholesterol	223	0.0360314	0.0579055	0.533781	0.614877	Fibrinogen g-chain dimer	Fibrinogen gamma chain
Low density lipoprotein cholesterol	223	-0.0403879	0.0583841	0.489086	0.577804	OFUT1	GDP-fucose protein O-fucosyltransferase 1
Low density lipoprotein cholesterol	223	-0.191616	0.0604268	0.00151889	0.0122476	GRPE1	GrpE protein homolog 1, mitochondrial
Low density lipoprotein cholesterol	223	-0.0680112	0.063592	0.284847	0.382508	IgG	Immunoglobulin G
Low density lipoprotein cholesterol	223	0.0533995	0.0571612	0.350206	0.441451	ITI heavy chain H4	Inter-alpha-trypsin inhibitor heavy chain H4
Low density lipoprotein cholesterol	223	-0.085404	0.060038	0.154882	0.237704	IL-2 sRa	Interleukin-2 receptor subunit alpha
Low density lipoprotein cholesterol	223	-0.0155902	0.0563026	0.781856	0.830926	IL-2 sRb	Interleukin-2 receptor subunit beta
Low density lipoprotein cholesterol	223	0.0467327	0.0627815	0.456652	0.548129	gp130, soluble	Interleukin-6 receptor subunit beta
Low density lipoprotein cholesterol	223	-0.103227	0.0594141	0.0823142	0.151506	KDEL2	KDEL motif-containing protein 2
Low density lipoprotein cholesterol	223	0.108939	0.0720686	0.130635	0.208687	MFGM	Lactadherin
Low density lipoprotein cholesterol	223	-0.150055	0.0599167	0.0122663	0.044509	ACADM	Medium-chain specific acyl-CoA dehydrogenase, mitochondrial
Low density lipoprotein cholesterol	223	-0.130966	0.0609283	0.0315941	0.085367	NADPH-P450 Oxidoreductase	NADPH--cytochrome P450 reductase
Low density lipoprotein cholesterol	223	-0.0779531	0.0555336	0.160405	0.241083	PPT1	Palmitoyl-protein thioesterase 1
Low density lipoprotein cholesterol	223	-0.109293	0.056327	0.0523395	0.112188	PLD3	Phospholipase D3
Low density lipoprotein cholesterol	223	-0.0999004	0.0621013	0.107689	0.182963	PGES2	Prostaglandin E synthase 2
Low density lipoprotein cholesterol	223	-0.0812062	0.0580918	0.162145	0.242978	F162A	Protein FAM162A
Low density lipoprotein cholesterol	223	-0.191604	0.0585308	0.00106205	0.00999109	RAB1A	Ras-related protein Rab-1A
Low density lipoprotein cholesterol	223	0.067066	0.0625951	0.283978	0.382508	Thrombin	Thrombin
Low density lipoprotein cholesterol	223	-0.182418	0.0655059	0.00535684	0.0277681	Lectin, mannose-binding 2	Vesicular integral-membrane protein VIP36
Low density lipoprotein cholesterol	223	0.15611	0.0612263	0.0107809	0.0418069	Protein C	Vitamin K-dependent protein C
Low density lipoprotein cholesterol	223	0.0626734	0.0624442	0.315538	0.41276	Protein S	Vitamin K-dependent protein S
Lifetime smoking	146	-0.187767	0.190641	0.32466	0.42289	Antithrombin III	Antithrombin-III
Lifetime smoking	146	0.405968	0.192003	0.0344828	0.0900088	CRP	C-reactive protein
Lifetime smoking	146	0.539658	0.176719	0.00225989	0.0159448	Coagulation Factor IX	Coagulation factor IX
Lifetime smoking	146	0.548453	0.185404	0.00309497	0.0191737	Coagulation Factor IXab	Coagulation factor IXab
Lifetime smoking	146	-0.355242	0.182632	0.05176	0.112188	Gelsolin	Gelsolin
Lifetime smoking	146	0.401121	0.16912	0.0177012	0.0572752	MIC-1	Growth/differentiation factor 15
Lifetime smoking	146	0.377847	0.191515	0.0485028	0.107596	HPT	Haptoglobin
Lifetime smoking	146	0.358773	0.184808	0.0522184	0.112188	Haptoglobin, Mixed Type	Haptoglobin
Lifetime smoking	146	-0.465836	0.180165	0.00972085	0.0395713	IgG	Immunoglobulin G
Lifetime smoking	146	-0.495666	0.184271	0.00714782	0.0318517	Transferrin	Serotransferrin
Systolic blood pressure	541	-0.118801	0.0554048	0.0320139	0.085367	Coagulation Factor VIII	Coagulation Factor VIII
Systolic blood pressure	541	0.110783	0.0516429	0.0319388	0.085367	IF4E2	Eukaryotic translation initiation factor 4E type 2
Systolic blood pressure	541	0.11356	0.0539063	0.035151	0.0904252	RAB1A	Ras-related protein Rab-1A
Triglycerides	449	0.402	0.0578426	3.65545e-12	9.28485e-10	MFGM	Lactadherin
Triglycerides	449	0.206717	0.0527754	8.96884e-05	0.0014238	AES	Amino-terminal enhancer of split
Triglycerides	449	-0.0769951	0.054527	0.157934	0.239937	Antithrombin III	Antithrombin-III
Triglycerides	449	-0.15209	0.0488086	0.00183291	0.0136929	AP2A2	AP-2 complex subunit alpha-2
Triglycerides	449	-0.0747067	0.0538445	0.165304	0.24626	Catechol O-methyltransferase	Catechol O-methyltransferase
Triglycerides	449	-0.0220443	0.0572334	0.700115	0.764746	Coagulation Factor IX	Coagulation factor IX
Triglycerides	449	-0.0171631	0.0571871	0.764083	0.813741	Coagulation Factor IXab	Coagulation factor IXab
Triglycerides	449	0.0226574	0.0582805	0.69745	0.764746	Coagulation Factor VII	Coagulation factor VII
Triglycerides	449	0.107769	0.0606476	0.0755725	0.143249	Coagulation Factor X	Coagulation Factor X
Triglycerides	449	0.0167713	0.0616468	0.78558	0.833141	Coagulation Factor Xa	Coagulation factor Xa
Triglycerides	449	0.0887312	0.0566539	0.117303	0.192225	Coagulation Factor XI	Coagulation Factor XI
Triglycerides	449	0.135288	0.0522089	0.00956179	0.0394953	C8	Complement component C8
Triglycerides	449	-0.120882	0.0538112	0.024678	0.0724649	CO8G	Complement component C8 gamma chain
Triglycerides	449	-0.188343	0.0576679	0.00109079	0.0100749	Factor B	Complement factor B
Triglycerides	449	-0.127971	0.0507982	0.011762	0.0434844	XTP3A	dCTP pyrophosphatase 1
Triglycerides	449	0.134924	0.0533672	0.0114646	0.0431408	ETFA	Electron transfer flavoprotein subunit alpha, mitochondrial
Triglycerides	449	-0.107728	0.0475292	0.0234165	0.0703881	XTP3B	Endoplasmic reticulum lectin 1
Triglycerides	449	-0.108899	0.0528986	0.0395297	0.0951712	ERO1B	ERO1-like protein beta
Triglycerides	449	-0.13107	0.0515999	0.0110816	0.0424598	fibulin 5	Fibulin-5
Triglycerides	449	-0.19244	0.0609828	0.0016014	0.0127111	GGH	Gamma-glutamyl hydrolase
Triglycerides	449	-0.151578	0.0561173	0.0069114	0.0313481	Gelsolin	Gelsolin
Triglycerides	449	-0.0731286	0.0516239	0.15661	0.239632	Gelsolin	Gelsolin
Triglycerides	449	0.0100039	0.0538381	0.85259	0.882109	Glutathione peroxidase	Glutathione peroxidase 1
Triglycerides	449	-0.185988	0.0518525	0.000334673	0.00395381	GRPE1	GrpE protein homolog 1, mitochondrial
Triglycerides	449	-0.233444	0.0591618	7.95134e-05	0.00130299	IgG	Immunoglobulin G
Triglycerides	449	-0.0202772	0.0560802	0.71767	0.775694	ITIH3	Inter-alpha-trypsin inhibitor heavy chain H3
Triglycerides	449	-0.16802	0.0557511	0.00258032	0.0168637	IL-1 sRI	Interleukin-1 receptor type 1
Triglycerides	449	-0.0571397	0.0563504	0.31058	0.408742	IL-17 sR	Interleukin-17 receptor A
Triglycerides	449	-0.147303	0.0582517	0.0114477	0.0431408	gp130, soluble	Interleukin-6 receptor subunit beta
Triglycerides	449	-0.168053	0.0565988	0.00298581	0.0189599	LBP	Lipopolysaccharide-binding protein
Triglycerides	449	-0.140231	0.0502042	0.00521876	0.0273312	ACADM	Medium-chain specific acyl-CoA dehydrogenase, mitochondrial
Triglycerides	449	-0.0494829	0.0515972	0.337547	0.431924	sCD14	Monocyte differentiation antigen CD14, soluble
Triglycerides	449	-0.0490693	0.0560163	0.38104	0.476096	NPTX1	Neuronal pentraxin-1
Triglycerides	449	-0.105777	0.0501906	0.0350746	0.0904252	PPT1	Palmitoyl-protein thioesterase 1
Triglycerides	449	-0.107756	0.0521489	0.0387992	0.0943062	FKBP7	Peptidyl-prolyl cis-trans isomerase FKBP7
Triglycerides	449	-0.0929381	0.052731	0.0779856	0.147242	PLD3	Phospholipase D3
Triglycerides	449	-0.102777	0.0486268	0.0345506	0.0900088	PKP2	Plakophilin-2
Triglycerides	449	-0.113902	0.0506351	0.0244832	0.0724649	F162A	Protein FAM162A
Triglycerides	449	-0.132719	0.0518447	0.0104693	0.0412279	RAB1A	Ras-related protein Rab-1A
Triglycerides	449	0.0196237	0.0536267	0.714416	0.773823	SCAR5	Scavenger receptor class A member 5
Triglycerides	449	-0.190959	0.0541656	0.000422753	0.00477242	Transferrin	Serotransferrin
Triglycerides	449	-0.171832	0.0549599	0.001769	0.0134127	SMOC1	SPARC-related modular calcium-binding protein 1
Triglycerides	449	-0.189469	0.0550808	0.000582045	0.00629104	SVEP1	Sushi, von Willebrand factor type A, EGF and pentraxin domain-containing protein 1
Triglycerides	449	-0.152587	0.0528149	0.00386372	0.0221448	SVEP1	Sushi, von Willebrand factor type A, EGF and pentraxin domain-containing protein 1
Triglycerides	449	0.114408	0.0569235	0.0444458	0.101705	Thrombin	Thrombin
Triglycerides	449	0.0916448	0.0494743	0.0639726	0.129047	tPA	Tissue-type plasminogen activator
Triglycerides	449	-0.230629	0.0561092	3.95051e-05	0.000743282	Lectin, mannose-binding 2	Vesicular integral-membrane protein VIP36
Triglycerides	449	0.152839	0.0556676	0.00604057	0.0286984	Protein S	Vitamin K-dependent protein S
Triglycerides	449	-0.126547	0.0518631	0.0146866	0.0507536	VWA1	von Willebrand factor A domain-containing protein 1
Waist-hip ratio adjusted for body mass index	401	0.0932922	0.0674383	0.166551	0.247392	galactosidase, alpha	Alpha-galactosidase A
Waist-hip ratio adjusted for body mass index	401	-0.0504658	0.0670382	0.451575	0.543602	Antithrombin III	Antithrombin-III
Waist-hip ratio adjusted for body mass index	401	0.057091	0.0681421	0.40213	0.49463	Coagulation Factor IX	Coagulation factor IX
Waist-hip ratio adjusted for body mass index	401	0.118863	0.0654443	0.0693329	0.134432	Coagulation Factor IXab	Coagulation factor IXab
Waist-hip ratio adjusted for body mass index	401	0.0826999	0.064531	0.2	0.283798	Coagulation Factor X	Coagulation Factor X
Waist-hip ratio adjusted for body mass index	401	-0.0515408	0.0645834	0.424842	0.515083	Collagen a1(VI)	Collagen alpha-1(VI) chain
Waist-hip ratio adjusted for body mass index	401	0.117618	0.0670158	0.0792471	0.148552	ETFA	Electron transfer flavoprotein subunit alpha, mitochondrial
Waist-hip ratio adjusted for body mass index	401	0.161715	0.0660991	0.0144231	0.0505307	LG3BP	Galectin-3-binding protein
Waist-hip ratio adjusted for body mass index	401	-0.196488	0.0643157	0.0022502	0.0159448	Gelsolin	Gelsolin
Waist-hip ratio adjusted for body mass index	401	0.168641	0.0617239	0.00629154	0.0290148	Glutathione peroxidase	Glutathione peroxidase 1
Waist-hip ratio adjusted for body mass index	401	-0.0980584	0.0652386	0.13282	0.211268	IgG	Immunoglobulin G
Waist-hip ratio adjusted for body mass index	401	-0.281354	0.0677694	3.30107e-05	0.000658556	ITIH3	Inter-alpha-trypsin inhibitor heavy chain H3
Waist-hip ratio adjusted for body mass index	401	-0.239481	0.0669087	0.000344618	0.00397877	IL-1 R AcP	Interleukin-1 Receptor accessory protein
Waist-hip ratio adjusted for body mass index	401	-0.0877331	0.0620679	0.157508	0.239937	IL-1 sRI	Interleukin-1 receptor type 1
Waist-hip ratio adjusted for body mass index	401	-0.160769	0.0623401	0.00991129	0.0396452	sCD14	Monocyte differentiation antigen CD14, soluble
Waist-hip ratio adjusted for body mass index	401	0.0974896	0.0684499	0.154374	0.237643	PAI-1	Plasminogen activator inhibitor 1
Waist-hip ratio adjusted for body mass index	401	0.129948	0.0678526	0.0554739	0.116449	PLOD2	Procollagen-lysine,2-oxoglutarate 5-dioxygenase 2
Waist-hip ratio adjusted for body mass index	401	-0.0899169	0.0637952	0.158698	0.239937	Prothrombin	Prothrombin
Waist-hip ratio adjusted for body mass index	401	-0.132425	0.0668136	0.0474784	0.106251	Transferrin	Serotransferrin
Waist-hip ratio adjusted for body mass index	401	-0.159668	0.0628856	0.0111164	0.0424598	SMOC1	SPARC-related modular calcium-binding protein 1
Waist-hip ratio adjusted for body mass index	401	0.0980045	0.0637037	0.123941	0.199879	tPA	Tissue-type plasminogen activator
Waist-hip ratio adjusted for body mass index	401	-0.194884	0.0673452	0.00380598	0.0221448	Lectin, mannose-binding 2	Vesicular integral-membrane protein VIP36
Waist-hip ratio adjusted for body mass index	401	0.152394	0.0658875	0.0207261	0.0642004	Protein S	Vitamin K-dependent protein S

## Sheet: S5 - MR-Egger
Supplementary Table 5: MR-Egger Mendelian randomization estimates
Exposure - name of exposure, nSNPs = number of SNPs, Beta = MR effect estimates, SE = standard error of the effect estimates, P = corresponding p-value, FDR = false-discovery rate, soma_id = SomaLogic identifier, Protein = name of protein
Exposure	nSNPs	Beta	SE	P	FDR	soma_id	Protein
Age 10 body size	305	0.490277	0.158795	0.0022054	0.0159448	CRP	C-reactive protein
Age 10 body size	305	0.276499	0.150231	0.0666748	0.131537	Catechol O-methyltransferase	Catechol O-methyltransferase
Age 10 body size	305	0.313856	0.170324	0.0663486	0.131537	Coagulation factor XIII	Coagulation factor XIII
Age 10 body size	305	0.331812	0.153671	0.031616	0.085367	coagulation factor XIII B	Coagulation factor XIII B chain
Age 10 body size	305	0.380487	0.156655	0.0157297	0.0529186	C1s	Complement C1s subcomponent
Age 10 body size	305	0.224266	0.152037	0.141232	0.221421	C8	Complement component C8
Age 10 body size	305	0.367002	0.165324	0.0271659	0.0775296	Factor B	Complement factor B
Age 10 body size	305	0.682774	0.158743	2.29489e-05	0.000506872	Factor H	Complement factor H
Age 10 body size	305	0.362859	0.155205	0.0200413	0.0632359	CK-MB	Creatine kinase M-type:Creatine kinase B-type heterodimer
Age 10 body size	305	0.159147	0.152759	0.298325	0.39569	D-dimer	D-dimer
Age 10 body size	305	0.400753	0.155151	0.0102636	0.0407336	Fibrinogen	Fibrinogen
Age 10 body size	305	0.229133	0.152136	0.133082	0.211268	Fibrinogen g-chain dimer	Fibrinogen gamma chain
Age 10 body size	305	0.376745	0.15082	0.0130204	0.0462544	IL-1Ra	Interleukin-1 receptor antagonist protein
Age 10 body size	305	0.183378	0.162867	0.261082	0.355576	gp130, soluble	Interleukin-6 receptor subunit beta
Age 10 body size	305	-0.298919	0.142651	0.03696	0.0915888	SPCS	O-phosphoseryl-tRNA(Sec) selenium transferase
Age 10 body size	305	-0.228159	0.14022	0.104744	0.178558	F162A	Protein FAM162A
Age 10 body size	305	0.0936088	0.14474	0.51829	0.602498	SCAR5	Scavenger receptor class A member 5
Age 10 body size	305	0.500163	0.170639	0.00363445	0.0215902	SAA	Serum amyloid A-1 protein
Age 10 body size	305	0.398994	0.170844	0.0201732	0.0632593	SAA2	Serum amyloid A-2 protein
Age 10 body size	305	-0.339712	0.160944	0.0356132	0.0904576	Thrombin	Thrombin
Apolipoprotein A-I	437	0.0313733	0.0667579	0.638622	0.714581	Angiostatin	Angiostatin
Apolipoprotein A-I	437	-0.0164413	0.0519291	0.751691	0.80519	Catechol O-methyltransferase	Catechol O-methyltransferase
Apolipoprotein A-I	437	0.318041	0.0615276	3.59346e-07	1.40421e-05	Coagulation Factor VII	Coagulation factor VII
Apolipoprotein A-I	437	0.167963	0.0632994	0.00825875	0.0352558	Coagulation Factor X	Coagulation Factor X
Apolipoprotein A-I	437	0.16542	0.0624916	0.00841376	0.0356182	Coagulation Factor Xa	Coagulation factor Xa
Apolipoprotein A-I	437	-0.139963	0.0520166	0.00740405	0.0324246	C1r	Complement C1r subcomponent
Apolipoprotein A-I	437	-0.0441185	0.0584082	0.450449	0.543534	C1RL1	Complement C1r subcomponent-like protein
Apolipoprotein A-I	437	-0.0793058	0.0540382	0.142939	0.221421	Factor H	Complement factor H
Apolipoprotein A-I	437	-0.103948	0.0513533	0.0435627	0.100278	GRPE1	GrpE protein homolog 1, mitochondrial
Apolipoprotein A-I	437	0.427836	0.0697804	1.95915e-09	2.48812e-07	HO-1	Heme oxygenase 1
Apolipoprotein A-I	437	-0.002037	0.053122	0.96943	0.975189	IL-1Ra	Interleukin-1 receptor antagonist protein
Apolipoprotein A-I	437	-0.117437	0.0496832	0.0185315	0.0595823	ACADM	Medium-chain specific acyl-CoA dehydrogenase, mitochondrial
Apolipoprotein A-I	437	0.15248	0.0729896	0.0372825	0.0919394	Plasminogen	Plasminogen
Apolipoprotein A-I	437	-0.0975314	0.0562346	0.0835614	0.152001	GT251	Procollagen galactosyltransferase 1
Apolipoprotein A-I	437	-0.0848774	0.0542667	0.118526	0.193606	PLOD2	Procollagen-lysine,2-oxoglutarate 5-dioxygenase 2
Apolipoprotein A-I	437	0.302129	0.0575306	2.3639e-07	1.04966e-05	SAA	Serum amyloid A-1 protein
Apolipoprotein A-I	437	0.318356	0.0587496	9.95386e-08	6.3207e-06	SAA2	Serum amyloid A-2 protein
Apolipoprotein A-I	437	0.0842082	0.063098	0.182718	0.265962	Thrombin	Thrombin
Apolipoprotein A-I	437	-0.0974597	0.048036	0.043078	0.100278	tPA	Tissue-type plasminogen activator
Apolipoprotein A-I	437	0.0158208	0.0641806	0.805408	0.845346	Protein C	Vitamin K-dependent protein C
Apolipoprotein B	254	-0.0705654	0.0470073	0.134567	0.212959	galactosidase, alpha	Alpha-galactosidase A
Apolipoprotein B	254	0.00325495	0.0534309	0.951472	0.96093	Coagulation Factor IX	Coagulation factor IX
Apolipoprotein B	254	0.0069704	0.0532233	0.895907	0.921297	Coagulation Factor IXab	Coagulation factor IXab
Apolipoprotein B	254	0.0339948	0.0534232	0.525138	0.607677	Coagulation Factor VII	Coagulation factor VII
Apolipoprotein B	254	-0.0156897	0.0594823	0.792172	0.838382	Coagulation Factor X	Coagulation Factor X
Apolipoprotein B	254	-0.00301466	0.057025	0.957881	0.965483	Coagulation Factor Xa	Coagulation factor Xa
Apolipoprotein B	254	-0.00673834	0.0555374	0.903527	0.925083	Coagulation Factor XI	Coagulation Factor XI
Apolipoprotein B	254	-0.0430801	0.0506301	0.395644	0.488139	Collagen a1(VI)	Collagen alpha-1(VI) chain
Apolipoprotein B	254	0.142206	0.05166	0.00633984	0.0290148	C8	Complement component C8
Apolipoprotein B	254	-0.0729448	0.0457646	0.112209	0.186892	CK-MB	Creatine kinase M-type:Creatine kinase B-type heterodimer
Apolipoprotein B	254	-0.100122	0.0493726	0.0436249	0.100278	XTP3A	dCTP pyrophosphatase 1
Apolipoprotein B	254	0.0249512	0.0656226	0.7041	0.764746	ETFA	Electron transfer flavoprotein subunit alpha, mitochondrial
Apolipoprotein B	254	-0.0270626	0.0532005	0.611414	0.690219	OFUT1	GDP-fucose protein O-fucosyltransferase 1
Apolipoprotein B	254	-0.090423	0.0451715	0.0463812	0.104255	Gelsolin	Gelsolin
Apolipoprotein B	254	0.0386663	0.0536119	0.471439	0.560869	Gelsolin	Gelsolin
Apolipoprotein B	254	-0.142128	0.0483093	0.00356415	0.0215546	GRPE1	GrpE protein homolog 1, mitochondrial
Apolipoprotein B	254	0.044371	0.0521747	0.395892	0.488139	IgG	Immunoglobulin G
Apolipoprotein B	254	0.051564	0.054003	0.340576	0.432892	ITI heavy chain H4	Inter-alpha-trypsin inhibitor heavy chain H4
Apolipoprotein B	254	-0.00341999	0.0508758	0.946458	0.958039	IL-1 sRI	Interleukin-1 receptor type 1
Apolipoprotein B	254	-0.0574191	0.0489137	0.241549	0.334252	IL-2 sRa	Interleukin-2 receptor subunit alpha
Apolipoprotein B	254	-0.0478712	0.0594793	0.421672	0.513338	IL-2 sRb	Interleukin-2 receptor subunit beta
Apolipoprotein B	254	-0.095967	0.0721128	0.184461	0.267732	gp130, soluble	Interleukin-6 receptor subunit beta
Apolipoprotein B	254	-0.0807094	0.0474828	0.0904099	0.160029	KDEL2	KDEL motif-containing protein 2
Apolipoprotein B	254	0.100832	0.0600353	0.0942841	0.16516	MFGM	Lactadherin
Apolipoprotein B	254	-0.127174	0.0461082	0.00623842	0.0290148	ACADM	Medium-chain specific acyl-CoA dehydrogenase, mitochondrial
Apolipoprotein B	254	-0.0738993	0.0567759	0.194243	0.278664	CD14	Monocyte differentiation antigen CD14
Apolipoprotein B	254	0.00373459	0.0528723	0.943745	0.958039	sCD14	Monocyte differentiation antigen CD14, soluble
Apolipoprotein B	254	-0.0758708	0.0449199	0.0924517	0.16251	PPT1	Palmitoyl-protein thioesterase 1
Apolipoprotein B	254	-0.0566036	0.0496321	0.255176	0.348467	PLD3	Phospholipase D3
Apolipoprotein B	254	-0.0965147	0.0509292	0.0592269	0.122805	PGES2	Prostaglandin E synthase 2
Apolipoprotein B	254	-0.109971	0.047974	0.0227135	0.0686813	F162A	Protein FAM162A
Apolipoprotein B	254	-0.11878	0.0477904	0.013589	0.047939	RAB1A	Ras-related protein Rab-1A
Apolipoprotein B	254	-0.0849535	0.0469597	0.0716319	0.137317	RAB2A	Ras-related protein Rab-2A
Apolipoprotein B	254	-0.0269583	0.0528859	0.610676	0.690219	SVEP1	Sushi, von Willebrand factor type A, EGF and pentraxin domain-containing protein 1
Apolipoprotein B	254	-0.165935	0.0540582	0.0023782	0.0160509	Lectin, mannose-binding 2	Vesicular integral-membrane protein VIP36
Apolipoprotein B	254	0.152283	0.0547785	0.00584633	0.0286984	Protein C	Vitamin K-dependent protein C
Apolipoprotein B	254	0.0267974	0.0530009	0.613578	0.691125	Protein S	Vitamin K-dependent protein S
Apolipoprotein B	254	-0.10476	0.0586541	0.0752909	0.143249	VWA1	von Willebrand factor A domain-containing protein 1
Body mass index	695	-0.128787	0.098389	0.190983	0.274842	Antithrombin III	Antithrombin-III
Body mass index	695	-0.0630975	0.094389	0.504048	0.592723	AP2A2	AP-2 complex subunit alpha-2
Body mass index	695	0.356395	0.106356	0.000849039	0.0084571	CRP	C-reactive protein
Body mass index	695	0.145824	0.0992709	0.142299	0.221421	Coagulation Factor IX	Coagulation factor IX
Body mass index	695	0.104962	0.0991034	0.289917	0.386556	Coagulation Factor IXab	Coagulation factor IXab
Body mass index	695	0.0789808	0.0948797	0.405452	0.497512	C1RL1	Complement C1r subcomponent-like protein
Body mass index	695	0.179299	0.105204	0.0887753	0.157794	C8	Complement component C8
Body mass index	695	0.100534	0.098307	0.306831	0.404857	Factor B	Complement factor B
Body mass index	695	0.244196	0.100809	0.0156752	0.0529186	Factor H	Complement factor H
Body mass index	695	0.0781478	0.10326	0.449424	0.543534	D-dimer	D-dimer
Body mass index	695	0.192457	0.100006	0.0547064	0.116018	ETFA	Electron transfer flavoprotein subunit alpha, mitochondrial
Body mass index	695	0.0953571	0.0978853	0.330311	0.429151	Fibrinogen	Fibrinogen
Body mass index	695	0.119889	0.102411	0.242135	0.334252	Fibrinogen g-chain dimer	Fibrinogen gamma chain
Body mass index	695	0.144744	0.102577	0.158669	0.239937	LG3BP	Galectin-3-binding protein
Body mass index	695	0.122548	0.104171	0.239834	0.332884	GGH	Gamma-glutamyl hydrolase
Body mass index	695	-0.348385	0.0946185	0.000249412	0.00316754	Gelsolin	Gelsolin
Body mass index	695	-0.0736068	0.100802	0.46551	0.555444	Gelsolin	Gelsolin
Body mass index	695	0.227101	0.129915	0.0808951	0.149435	HPT	Haptoglobin
Body mass index	695	0.217162	0.131508	0.0991244	0.170696	Haptoglobin, Mixed Type	Haptoglobin
Body mass index	695	-0.0263417	0.10226	0.796796	0.841523	HO-1	Heme oxygenase 1
Body mass index	695	0.0308589	0.101847	0.761987	0.813213	IgG	Immunoglobulin G
Body mass index	695	-0.198497	0.100356	0.0483322	0.107596	IL-1 R AcP	Interleukin-1 Receptor accessory protein
Body mass index	695	0.300138	0.09763	0.0021933	0.0159448	IL-1Ra	Interleukin-1 receptor antagonist protein
Body mass index	695	0.0119257	0.0946683	0.899789	0.92342	IL-1 sRI	Interleukin-1 receptor type 1
Body mass index	695	-0.0269344	0.106149	0.79977	0.842911	IL-1 sRII	Interleukin-1 receptor type 2
Body mass index	695	-0.175006	0.0935176	0.0617149	0.126416	IL-1 R4	Interleukin-1 receptor-like 1
Body mass index	695	-0.0319645	0.0983623	0.745304	0.80215	IL-17 sR	Interleukin-17 receptor A
Body mass index	695	0.0384037	0.0965896	0.69105	0.759855	sCD14	Monocyte differentiation antigen CD14, soluble
Body mass index	695	-0.180317	0.103792	0.0827819	0.151817	NPTX1	Neuronal pentraxin-1
Body mass index	695	0.164673	0.0957123	0.0857879	0.15432	PAI-1	Plasminogen activator inhibitor 1
Body mass index	695	-0.1391	0.0948513	0.142965	0.221421	F162A	Protein FAM162A
Body mass index	695	-0.0995315	0.0989492	0.314822	0.41276	Prothrombin	Prothrombin
Body mass index	695	0.0377594	0.0995319	0.704529	0.764746	Transferrin	Serotransferrin
Body mass index	695	0.211009	0.0982562	0.0320966	0.085367	SAA	Serum amyloid A-1 protein
Body mass index	695	0.201367	0.100869	0.0462898	0.104255	SAA2	Serum amyloid A-2 protein
Body mass index	695	-0.0294678	0.0935594	0.752884	0.80519	SMOC1	SPARC-related modular calcium-binding protein 1
Body mass index	695	0.374459	0.0965781	0.000115686	0.00178086	tPA	Tissue-type plasminogen activator
Body mass index	695	-0.107528	0.0977184	0.271545	0.367853	Protein C	Vitamin K-dependent protein C
Body mass index	695	-0.0420678	0.0975832	0.666532	0.739298	VWA2	von Willebrand factor A domain-containing protein 2
Diastolic blood pressure	526	0.273414	0.0927496	0.00334231	0.0204566	RAB1A	Ras-related protein Rab-1A
High density lipoprotein cholesterol	544	0.160564	0.0568339	0.00490001	0.0267657	Angiostatin	Angiostatin
High density lipoprotein cholesterol	544	-0.0296985	0.0461627	0.520274	0.603422	Catechol O-methyltransferase	Catechol O-methyltransferase
High density lipoprotein cholesterol	544	0.245494	0.0525547	3.78125e-06	9.60438e-05	Coagulation Factor VII	Coagulation factor VII
High density lipoprotein cholesterol	544	-0.064811	0.0499198	0.194736	0.278664	C1RL1	Complement C1r subcomponent-like protein
High density lipoprotein cholesterol	544	-0.0575075	0.0487549	0.238708	0.332456	Factor H	Complement factor H
High density lipoprotein cholesterol	544	0.0884346	0.0459634	0.0548751	0.116018	XTP3A	dCTP pyrophosphatase 1
High density lipoprotein cholesterol	544	-0.0482562	0.047152	0.306567	0.404857	Glutathione peroxidase	Glutathione peroxidase 1
High density lipoprotein cholesterol	544	0.259828	0.0599371	1.73784e-05	0.000401283	HO-1	Heme oxygenase 1
High density lipoprotein cholesterol	544	-0.0249376	0.0467881	0.594259	0.676868	IL-1Ra	Interleukin-1 receptor antagonist protein
High density lipoprotein cholesterol	544	-0.000979105	0.0486137	0.983939	0.987828	sCD14	Monocyte differentiation antigen CD14, soluble
High density lipoprotein cholesterol	544	0.169738	0.0603298	0.0050784	0.0271561	Plasminogen	Plasminogen
High density lipoprotein cholesterol	544	-0.0818471	0.0483984	0.0913908	0.161203	GT251	Procollagen galactosyltransferase 1
High density lipoprotein cholesterol	544	-0.0936283	0.0462153	0.0432626	0.100278	PLOD2	Procollagen-lysine,2-oxoglutarate 5-dioxygenase 2
High density lipoprotein cholesterol	544	0.270882	0.0500238	9.22131e-08	6.3207e-06	SAA	Serum amyloid A-1 protein
High density lipoprotein cholesterol	544	0.272139	0.0509596	1.36763e-07	7.71949e-06	SAA2	Serum amyloid A-2 protein
High density lipoprotein cholesterol	544	0.12746	0.04924	0.00989668	0.0396452	SMOC1	SPARC-related modular calcium-binding protein 1
High density lipoprotein cholesterol	544	0.122849	0.0486291	0.0118127	0.0434844	Thrombin	Thrombin
High density lipoprotein cholesterol	544	-0.075471	0.043152	0.0808644	0.149435	tPA	Tissue-type plasminogen activator
High density lipoprotein cholesterol	544	0.0791281	0.053796	0.141901	0.221421	Protein C	Vitamin K-dependent protein C
Low density lipoprotein cholesterol	223	-0.0920584	0.0538638	0.0888369	0.157794	galactosidase, alpha	Alpha-galactosidase A
Low density lipoprotein cholesterol	223	-0.0407029	0.0571609	0.477169	0.566359	Catechol O-methyltransferase	Catechol O-methyltransferase
Low density lipoprotein cholesterol	223	0.0118217	0.0614957	0.847733	0.880672	Coagulation Factor IXab	Coagulation factor IXab
Low density lipoprotein cholesterol	223	-0.00855902	0.071672	0.905052	0.925083	Coagulation Factor X	Coagulation Factor X
Low density lipoprotein cholesterol	223	0.0145565	0.0679237	0.830506	0.864543	Coagulation Factor Xa	Coagulation factor Xa
Low density lipoprotein cholesterol	223	0.0313177	0.0644056	0.627267	0.703425	Coagulation Factor XI	Coagulation Factor XI
Low density lipoprotein cholesterol	223	0.171395	0.0630598	0.00708912	0.0318517	C8	Complement component C8
Low density lipoprotein cholesterol	223	-0.0756399	0.0573742	0.188747	0.273173	CK-MB	Creatine kinase M-type:Creatine kinase B-type heterodimer
Low density lipoprotein cholesterol	223	-0.0164342	0.0660959	0.803868	0.845346	D-dimer	D-dimer
Low density lipoprotein cholesterol	223	-0.0739505	0.058289	0.205888	0.289725	XTP3A	dCTP pyrophosphatase 1
Low density lipoprotein cholesterol	223	-0.0289129	0.0665953	0.664597	0.738765	Fibrinogen g-chain dimer	Fibrinogen gamma chain
Low density lipoprotein cholesterol	223	-0.0624276	0.0649285	0.337361	0.431924	OFUT1	GDP-fucose protein O-fucosyltransferase 1
Low density lipoprotein cholesterol	223	-0.199096	0.0587331	0.000828167	0.00841418	GRPE1	GrpE protein homolog 1, mitochondrial
Low density lipoprotein cholesterol	223	-0.0199672	0.0585422	0.733372	0.790983	IgG	Immunoglobulin G
Low density lipoprotein cholesterol	223	0.0361107	0.0604891	0.551132	0.633428	ITI heavy chain H4	Inter-alpha-trypsin inhibitor heavy chain H4
Low density lipoprotein cholesterol	223	-0.103556	0.0559743	0.0656395	0.131537	IL-2 sRa	Interleukin-2 receptor subunit alpha
Low density lipoprotein cholesterol	223	-0.00699279	0.0727594	0.923522	0.942066	IL-2 sRb	Interleukin-2 receptor subunit beta
Low density lipoprotein cholesterol	223	-0.075383	0.0861253	0.382377	0.476096	gp130, soluble	Interleukin-6 receptor subunit beta
Low density lipoprotein cholesterol	223	-0.113398	0.057845	0.0512085	0.111648	KDEL2	KDEL motif-containing protein 2
Low density lipoprotein cholesterol	223	0.159749	0.0758824	0.0364016	0.0910937	MFGM	Lactadherin
Low density lipoprotein cholesterol	223	-0.124819	0.0562181	0.0274163	0.0778073	ACADM	Medium-chain specific acyl-CoA dehydrogenase, mitochondrial
Low density lipoprotein cholesterol	223	-0.21269	0.0597687	0.000456351	0.00503971	NADPH-P450 Oxidoreductase	NADPH--cytochrome P450 reductase
Low density lipoprotein cholesterol	223	-0.106743	0.056661	0.0608926	0.125237	PPT1	Palmitoyl-protein thioesterase 1
Low density lipoprotein cholesterol	223	-0.0949884	0.0589927	0.108788	0.182994	PLD3	Phospholipase D3
Low density lipoprotein cholesterol	223	-0.107147	0.0586981	0.069291	0.134432	PGES2	Prostaglandin E synthase 2
Low density lipoprotein cholesterol	223	-0.121648	0.065297	0.0637886	0.129047	F162A	Protein FAM162A
Low density lipoprotein cholesterol	223	-0.171625	0.0558864	0.00240132	0.0160509	RAB1A	Ras-related protein Rab-1A
Low density lipoprotein cholesterol	223	0.0554476	0.0649143	0.393938	0.488098	Thrombin	Thrombin
Low density lipoprotein cholesterol	223	-0.115287	0.0656477	0.0804491	0.149435	Lectin, mannose-binding 2	Vesicular integral-membrane protein VIP36
Low density lipoprotein cholesterol	223	0.179288	0.0672145	0.00820993	0.0352558	Protein C	Vitamin K-dependent protein C
Low density lipoprotein cholesterol	223	0.0564525	0.0644108	0.38174	0.476096	Protein S	Vitamin K-dependent protein S
Lifetime smoking	146	-0.00298853	0.541497	0.995604	0.995604	Antithrombin III	Antithrombin-III
Lifetime smoking	146	1.22631	0.508295	0.0170974	0.0563993	CRP	C-reactive protein
Lifetime smoking	146	0.337703	0.506706	0.506179	0.593854	Coagulation Factor IX	Coagulation factor IX
Lifetime smoking	146	0.328263	0.496009	0.509152	0.595965	Coagulation Factor IXab	Coagulation factor IXab
Lifetime smoking	146	-0.361661	0.494548	0.465786	0.555444	Gelsolin	Gelsolin
Lifetime smoking	146	0.456357	0.477545	0.34086	0.432892	MIC-1	Growth/differentiation factor 15
Lifetime smoking	146	1.74086	0.533786	0.00138438	0.011957	HPT	Haptoglobin
Lifetime smoking	146	1.76942	0.546027	0.00148194	0.0121424	Haptoglobin, Mixed Type	Haptoglobin
Lifetime smoking	146	-0.781185	0.513701	0.130528	0.208687	IgG	Immunoglobulin G
Lifetime smoking	146	0.0453997	0.55275	0.934654	0.951512	Transferrin	Serotransferrin
Systolic blood pressure	541	-0.32244	0.105687	0.0023939	0.0160509	Coagulation Factor VIII	Coagulation Factor VIII
Systolic blood pressure	541	0.0694002	0.0933407	0.457494	0.548129	IF4E2	Eukaryotic translation initiation factor 4E type 2
Systolic blood pressure	541	0.184692	0.099151	0.0630429	0.128618	RAB1A	Ras-related protein Rab-1A
Triglycerides	449	0.201354	0.0480622	3.37056e-05	0.000658556	AES	Amino-terminal enhancer of split
Triglycerides	449	-0.079504	0.0510268	0.119921	0.194571	Antithrombin III	Antithrombin-III
Triglycerides	449	-0.119454	0.0443495	0.00733733	0.0324118	AP2A2	AP-2 complex subunit alpha-2
Triglycerides	449	-0.137581	0.0497642	0.00593393	0.0286984	Catechol O-methyltransferase	Catechol O-methyltransferase
Triglycerides	449	0.118893	0.0573205	0.038635	0.0943062	Coagulation Factor IX	Coagulation factor IX
Triglycerides	449	0.121492	0.0575256	0.0352445	0.0904252	Coagulation Factor IXab	Coagulation factor IXab
Triglycerides	449	0.0663352	0.053891	0.219002	0.307329	Coagulation Factor VII	Coagulation factor VII
Triglycerides	449	0.118059	0.0580649	0.0426199	0.0999118	Coagulation Factor X	Coagulation Factor X
Triglycerides	449	0.0936485	0.0570975	0.101677	0.1745	Coagulation Factor Xa	Coagulation factor Xa
Triglycerides	449	0.0231601	0.054239	0.669585	0.741065	Coagulation Factor XI	Coagulation Factor XI
Triglycerides	449	0.124007	0.051589	0.0166337	0.0555917	C8	Complement component C8
Triglycerides	449	-0.0873769	0.0503278	0.0832256	0.152001	CO8G	Complement component C8 gamma chain
Triglycerides	449	-0.118186	0.0578592	0.0416733	0.0984653	Factor B	Complement factor B
Triglycerides	449	-0.103687	0.0507299	0.041548	0.0984653	XTP3A	dCTP pyrophosphatase 1
Triglycerides	449	0.081736	0.0608834	0.180115	0.264447	ETFA	Electron transfer flavoprotein subunit alpha, mitochondrial
Triglycerides	449	-0.12561	0.0452479	0.0057337	0.0286984	XTP3B	Endoplasmic reticulum lectin 1
Triglycerides	449	-0.130037	0.0467008	0.00558899	0.0283921	ERO1B	ERO1-like protein beta
Triglycerides	449	-0.0911726	0.0499614	0.0686893	0.134345	fibulin 5	Fibulin-5
Triglycerides	449	-0.266262	0.0647945	4.72097e-05	0.000826983	GGH	Gamma-glutamyl hydrolase
Triglycerides	449	-0.166304	0.0517968	0.00141962	0.011957	Gelsolin	Gelsolin
Triglycerides	449	-0.127619	0.0490377	0.00956284	0.0394953	Gelsolin	Gelsolin
Triglycerides	449	-0.00734111	0.0495797	0.882357	0.909203	Glutathione peroxidase	Glutathione peroxidase 1
Triglycerides	449	-0.180772	0.0475175	0.000161972	0.00234501	GRPE1	GrpE protein homolog 1, mitochondrial
Triglycerides	449	-0.152565	0.0522139	0.00365504	0.0215902	IgG	Immunoglobulin G
Triglycerides	449	-0.0723296	0.0590412	0.221194	0.30955	ITIH3	Inter-alpha-trypsin inhibitor heavy chain H3
Triglycerides	449	-0.100194	0.0510759	0.0504218	0.110406	IL-1 sRI	Interleukin-1 receptor type 1
Triglycerides	449	-0.0734027	0.0521762	0.160174	0.241083	IL-17 sR	Interleukin-17 receptor A
Triglycerides	449	-0.21754	0.0599746	0.000319549	0.00386502	gp130, soluble	Interleukin-6 receptor subunit beta
Triglycerides	449	0.481496	0.0513336	3.34273e-19	1.69811e-16	MFGM	Lactadherin
Triglycerides	449	-0.049994	0.0515664	0.332816	0.430105	LBP	Lipopolysaccharide-binding protein
Triglycerides	449	-0.140507	0.046783	0.00281985	0.0181327	ACADM	Medium-chain specific acyl-CoA dehydrogenase, mitochondrial
Triglycerides	449	-0.0261421	0.0574769	0.649453	0.723513	sCD14	Monocyte differentiation antigen CD14, soluble
Triglycerides	449	-0.0866898	0.0500221	0.08378	0.152001	NPTX1	Neuronal pentraxin-1
Triglycerides	449	-0.115553	0.047306	0.0149653	0.0510446	PPT1	Palmitoyl-protein thioesterase 1
Triglycerides	449	-0.111722	0.0474251	0.0189162	0.060059	FKBP7	Peptidyl-prolyl cis-trans isomerase FKBP7
Triglycerides	449	-0.0980228	0.048956	0.04586	0.104004	PLD3	Phospholipase D3
Triglycerides	449	-0.100943	0.0447498	0.0245703	0.0724649	PKP2	Plakophilin-2
Triglycerides	449	-0.0919208	0.0466659	0.0494822	0.108857	F162A	Protein FAM162A
Triglycerides	449	-0.148983	0.0486689	0.00233765	0.0160509	RAB1A	Ras-related protein Rab-1A
Triglycerides	449	-0.112335	0.0514865	0.0296417	0.082284	SCAR5	Scavenger receptor class A member 5
Triglycerides	449	-0.121352	0.0555671	0.0294899	0.082284	Transferrin	Serotransferrin
Triglycerides	449	-0.245407	0.052214	3.46926e-06	9.27571e-05	SMOC1	SPARC-related modular calcium-binding protein 1
Triglycerides	449	-0.112952	0.0502639	0.0251158	0.0729077	SVEP1	Sushi, von Willebrand factor type A, EGF and pentraxin domain-containing protein 1
Triglycerides	449	-0.0948109	0.0487883	0.0526055	0.112284	SVEP1	Sushi, von Willebrand factor type A, EGF and pentraxin domain-containing protein 1
Triglycerides	449	0.109238	0.0588355	0.0640156	0.129047	Thrombin	Thrombin
Triglycerides	449	0.0469546	0.0513585	0.361077	0.454028	tPA	Tissue-type plasminogen activator
Triglycerides	449	-0.282114	0.0576	1.35678e-06	4.30779e-05	Lectin, mannose-binding 2	Vesicular integral-membrane protein VIP36
Triglycerides	449	0.215647	0.0512764	3.14749e-05	0.000658556	Protein S	Vitamin K-dependent protein S
Triglycerides	449	-0.118076	0.0540937	0.0295693	0.082284	VWA1	von Willebrand factor A domain-containing protein 1
Waist-hip ratio adjusted for body mass index	401	0.0961348	0.100665	0.340159	0.432892	galactosidase, alpha	Alpha-galactosidase A
Waist-hip ratio adjusted for body mass index	401	-0.0962477	0.0990493	0.331781	0.429961	Antithrombin III	Antithrombin-III
Waist-hip ratio adjusted for body mass index	401	0.200148	0.10879	0.0665462	0.131537	Coagulation Factor IX	Coagulation factor IX
Waist-hip ratio adjusted for body mass index	401	0.179474	0.112733	0.112171	0.186892	Coagulation Factor IXab	Coagulation factor IXab
Waist-hip ratio adjusted for body mass index	401	0.180621	0.1157	0.119288	0.194226	Coagulation Factor X	Coagulation Factor X
Waist-hip ratio adjusted for body mass index	401	-0.0654114	0.0996897	0.512106	0.598045	Collagen a1(VI)	Collagen alpha-1(VI) chain
Waist-hip ratio adjusted for body mass index	401	0.0582373	0.0994568	0.558507	0.639012	ETFA	Electron transfer flavoprotein subunit alpha, mitochondrial
Waist-hip ratio adjusted for body mass index	401	0.170081	0.107491	0.114378	0.18865	LG3BP	Galectin-3-binding protein
Waist-hip ratio adjusted for body mass index	401	-0.211434	0.107313	0.0495	0.108857	Gelsolin	Gelsolin
Waist-hip ratio adjusted for body mass index	401	0.106656	0.0997014	0.285375	0.382508	Glutathione peroxidase	Glutathione peroxidase 1
Waist-hip ratio adjusted for body mass index	401	-0.215299	0.104045	0.0391622	0.0947352	IgG	Immunoglobulin G
Waist-hip ratio adjusted for body mass index	401	-0.352201	0.18713	0.0605472	0.125032	ITIH3	Inter-alpha-trypsin inhibitor heavy chain H3
Waist-hip ratio adjusted for body mass index	401	-0.269345	0.102398	0.0088592	0.037194	IL-1 R AcP	Interleukin-1 Receptor accessory protein
Waist-hip ratio adjusted for body mass index	401	-0.124176	0.106666	0.245057	0.337368	IL-1 sRI	Interleukin-1 receptor type 1
Waist-hip ratio adjusted for body mass index	401	-0.221151	0.101673	0.0302083	0.0833303	sCD14	Monocyte differentiation antigen CD14, soluble
Waist-hip ratio adjusted for body mass index	401	0.132049	0.10219	0.197039	0.281168	PAI-1	Plasminogen activator inhibitor 1
Waist-hip ratio adjusted for body mass index	401	0.0883628	0.101337	0.383749	0.476636	PLOD2	Procollagen-lysine,2-oxoglutarate 5-dioxygenase 2
Waist-hip ratio adjusted for body mass index	401	-0.0987165	0.102794	0.337469	0.431924	Prothrombin	Prothrombin
Waist-hip ratio adjusted for body mass index	401	-0.18931	0.100008	0.0590895	0.122805	Transferrin	Serotransferrin
Waist-hip ratio adjusted for body mass index	401	-0.15197	0.102466	0.138828	0.218343	SMOC1	SPARC-related modular calcium-binding protein 1
Waist-hip ratio adjusted for body mass index	401	0.177585	0.0966179	0.066804	0.131537	tPA	Tissue-type plasminogen activator
Waist-hip ratio adjusted for body mass index	401	-0.235074	0.111749	0.0360387	0.0906321	Lectin, mannose-binding 2	Vesicular integral-membrane protein VIP36
Waist-hip ratio adjusted for body mass index	401	0.267297	0.109384	0.0149717	0.0510446	Protein S	Vitamin K-dependent protein S

## Sheet: S6 - Steiger
Supplementary Table 6: Mendelian randomization directionality test
Exposure - name of exposure, Protein = name of protein, Exposure_r2 = r-squared value between SNPs and exposure, Outcome r2 = r-squared value between SNPs and outcome, Correction direction? - SNPs more highly correlated with exposure rather than exposure?, Steiger P - corresponding p-value using the Steiger method
Exposure	Protein	Exposure r2	Outcome r2	Correction direction?	Steiger P
Apolipoprotein A-I	C1r	0.114088	0.0453874	TRUE	3.28195e-43
Apolipoprotein A-I	Coagulation Factor VII	0.114088	0.0708952	TRUE	1.01367e-15
Apolipoprotein A-I	Coagulation Factor X	0.114088	0.0684584	TRUE	1.45211e-17
Apolipoprotein A-I	Coagulation Factor Xa	0.114088	0.0657139	TRUE	8.25544e-20
Apolipoprotein A-I	HO-1	0.114088	0.097388	TRUE	0.00340297
Apolipoprotein A-I	Plasminogen	0.114088	0.0913263	TRUE	5.35989e-05
Apolipoprotein A-I	SAA	0.114088	0.0643877	TRUE	5.82036e-21
Apolipoprotein A-I	SAA2	0.114088	0.0638775	TRUE	2.04105e-21
Apolipoprotein B	ACADM	0.0718045	0.0311087	TRUE	7.41418e-23
Apolipoprotein B	C8	0.0718045	0.034955	TRUE	2.66743e-18
Apolipoprotein B	CD14	0.0718045	0.0396034	TRUE	9.48112e-14
Apolipoprotein B	GRPE1	0.0718045	0.0339061	TRUE	1.82134e-19
Apolipoprotein B	Lectin, mannose-binding 2	0.0718045	0.0366828	TRUE	1.70061e-16
Apolipoprotein B	Protein C	0.0718045	0.0374166	TRUE	9.02337e-16
Apolipoprotein B	RAB1A	0.0718045	0.0301561	TRUE	4.12182e-24
Apolipoprotein B	XTP3A	0.0718045	0.0318098	TRUE	5.75372e-22
Body mass index	Antithrombin III	0.0918642	0.0726006	TRUE	0.000186017
Body mass index	C8	0.0918642	0.0813392	TRUE	0.0458264
Body mass index	CRP	0.0918642	0.0872281	TRUE	0.385632
Body mass index	Coagulation Factor IX	0.0918642	0.0730473	TRUE	0.000266074
Body mass index	Coagulation Factor IXab	0.0918642	0.0724269	TRUE	0.000161459
Body mass index	ETFA	0.0918642	0.0719666	TRUE	0.000110237
Body mass index	Factor B	0.0918642	0.0700107	TRUE	1.95718e-05
Body mass index	Factor H	0.0918642	0.0752529	TRUE	0.00137293
Body mass index	Fibrinogen	0.0918642	0.0679765	TRUE	2.68171e-06
Body mass index	Fibrinogen g-chain dimer	0.0918642	0.0759783	TRUE	0.00225217
Body mass index	GGH	0.0918642	0.077988	TRUE	0.00793748
Body mass index	Gelsolin	0.0918642	0.073078	TRUE	0.000272609
Body mass index	Gelsolin	0.0918642	0.0700061	TRUE	1.94876e-05
Body mass index	IL-1 R AcP	0.0918642	0.0736541	TRUE	0.000426647
Body mass index	IL-1 sRI	0.0918642	0.0687643	TRUE	5.92786e-06
Body mass index	IL-1Ra	0.0918642	0.0694182	TRUE	1.11949e-05
Body mass index	IgG	0.0918642	0.0715725	TRUE	7.89163e-05
Body mass index	LG3BP	0.0918642	0.0791422	TRUE	0.0152282
Body mass index	NPTX1	0.0918642	0.0805542	TRUE	0.031551
Body mass index	SAA	0.0918642	0.0739185	TRUE	0.000521531
Body mass index	SAA2	0.0918642	0.0724261	TRUE	0.000161345
Body mass index	VWA2	0.0918642	0.0687202	TRUE	5.67483e-06
Body mass index	tPA	0.0918642	0.0784559	TRUE	0.0104012
Diastolic blood pressure	RAB1A	0.0866002	0.0492179	TRUE	2.53479e-15
High density lipoprotein cholesterol	Angiostatin	0.126913	0.0932578	TRUE	5.44556e-09
High density lipoprotein cholesterol	Coagulation Factor VII	0.126913	0.0788238	TRUE	9.22204e-18
High density lipoprotein cholesterol	HO-1	0.126913	0.106616	TRUE	0.000591616
High density lipoprotein cholesterol	Plasminogen	0.126913	0.0981921	TRUE	8.11086e-07
High density lipoprotein cholesterol	SAA	0.126913	0.0773948	TRUE	7.55691e-19
High density lipoprotein cholesterol	SAA2	0.126913	0.076145	TRUE	7.8129e-20
High density lipoprotein cholesterol	SMOC1	0.126913	0.0717872	TRUE	1.53912e-23
High density lipoprotein cholesterol	Thrombin	0.126913	0.0666704	TRUE	1.84111e-28
Low density lipoprotein cholesterol	ACADM	0.0614774	0.0291776	TRUE	1.71114e-16
Low density lipoprotein cholesterol	C8	0.0614774	0.0348332	TRUE	4.96043e-11
Low density lipoprotein cholesterol	GRPE1	0.0614774	0.0327855	TRUE	8.03486e-13
Low density lipoprotein cholesterol	Lectin, mannose-binding 2	0.0614774	0.0336415	TRUE	4.76017e-12
Low density lipoprotein cholesterol	NADPH-P450 Oxidoreductase	0.0614774	0.0288992	TRUE	8.31452e-17
Low density lipoprotein cholesterol	Protein C	0.0614774	0.0367016	TRUE	1.45688e-09
Low density lipoprotein cholesterol	RAB1A	0.0614774	0.0264334	TRUE	8.61697e-20
Low density lipoprotein cholesterol	galactosidase, alpha	0.0614774	0.023808	TRUE	2.00543e-23
Lifetime smoking	Coagulation Factor IX	0.018999	0.0154742	TRUE	0.164696
Lifetime smoking	Coagulation Factor IXab	0.018999	0.0150782	TRUE	0.120016
Lifetime smoking	HPT	0.018999	0.0176033	TRUE	0.593382
Lifetime smoking	Haptoglobin, Mixed Type	0.018999	0.0185418	TRUE	0.862826
Lifetime smoking	IgG	0.018999	0.0156456	TRUE	0.187313
Lifetime smoking	Transferrin	0.018999	0.0180568	TRUE	0.720137
Systolic blood pressure	Coagulation Factor VIII	0.0856377	0.0621659	TRUE	1.90293e-06
Triglycerides	ACADM	0.101244	0.0493186	TRUE	3.25697e-26
Triglycerides	AES	0.101244	0.0474451	TRUE	2.23116e-28
Triglycerides	AP2A2	0.101244	0.0436633	TRUE	3.73475e-33
Triglycerides	C8	0.101244	0.0555258	TRUE	6.77244e-20
Triglycerides	Catechol O-methyltransferase	0.101244	0.0482937	TRUE	2.21144e-27
Triglycerides	ERO1B	0.101244	0.0460604	TRUE	4.62493e-30
Triglycerides	ETFA	0.101244	0.0736861	TRUE	1.7425e-07
Triglycerides	Factor B	0.101244	0.0656627	TRUE	5.4757e-12
Triglycerides	GGH	0.101244	0.0832053	TRUE	0.000830899
Triglycerides	GRPE1	0.101244	0.0524404	TRUE	7.02313e-23
Triglycerides	Gelsolin	0.101244	0.0569341	TRUE	1.24989e-18
Triglycerides	Gelsolin	0.101244	0.0525297	TRUE	8.65208e-23
Triglycerides	IL-1 sRI	0.101244	0.056145	TRUE	2.48066e-19
Triglycerides	IgG	0.101244	0.0557084	TRUE	9.95754e-20
Triglycerides	LBP	0.101244	0.0534193	TRUE	6.69069e-22
Triglycerides	Lectin, mannose-binding 2	0.101244	0.0670699	TRUE	4.27776e-11
Triglycerides	MFGM	0.101244	0.0672573	TRUE	5.58015e-11
Triglycerides	Protein S	0.101244	0.0587176	TRUE	4.15373e-17
Triglycerides	RAB1A	0.101244	0.0483328	TRUE	2.45441e-27
Triglycerides	SMOC1	0.101244	0.0611839	TRUE	3.78974e-15
Triglycerides	SVEP1	0.101244	0.0563878	TRUE	4.0979e-19
Triglycerides	SVEP1	0.101244	0.0525302	TRUE	8.662e-23
Triglycerides	Transferrin	0.101244	0.0627919	TRUE	5.89589e-14
Triglycerides	XTP3A	0.101244	0.0541054	TRUE	3.11632e-21
Triglycerides	XTP3B	0.101244	0.0459239	TRUE	3.12751e-30
Triglycerides	fibulin 5	0.101244	0.049312	TRUE	3.20152e-26
Triglycerides	gp130, soluble	0.101244	0.0768234	TRUE	4.35193e-06
Waist-hip ratio adjusted for body mass index	Gelsolin	0.0650814	0.0477113	TRUE	7.35773e-05
Waist-hip ratio adjusted for body mass index	Gelsolin	0.0650814	0.0493367	TRUE	0.000358504
Waist-hip ratio adjusted for body mass index	Glutathione peroxidase	0.0650814	0.0407868	TRUE	1.05082e-08
Waist-hip ratio adjusted for body mass index	IL-1 R AcP	0.0650814	0.0431237	TRUE	3.13905e-07
Waist-hip ratio adjusted for body mass index	ITIH3	0.0650814	0.133732	FALSE	7.21589e-36
Waist-hip ratio adjusted for body mass index	Lectin, mannose-binding 2	0.0650814	0.048506	TRUE	0.000163058
Waist-hip ratio adjusted for body mass index	SMOC1	0.0650814	0.0455382	TRUE	6.70484e-06
Waist-hip ratio adjusted for body mass index	sCD14	0.0650814	0.0485922	TRUE	0.000177321
Age 10 body size	CK-MB	0.0448449	0.0357911	TRUE	0.0162726
Age 10 body size	CRP	0.0448449	0.0343219	TRUE	0.00483234
Age 10 body size	Factor B	0.0448449	0.0360576	TRUE	0.0198972
Age 10 body size	Factor H	0.0448449	0.0354191	TRUE	0.0121712
Age 10 body size	Fibrinogen	0.0448449	0.0330397	TRUE	0.00143649
Age 10 body size	IL-1Ra	0.0448449	0.0298038	TRUE	3.32614e-05
Age 10 body size	SAA	0.0448449	0.0416746	TRUE	0.415854
Age 10 body size	SAA2	0.0448449	0.0392907	TRUE	0.148676
Age 10 body size	Thrombin	0.0448449	0.0366893	TRUE	0.0313375

## Sheet: S7 - Robust protein results
Supplementary Table 7: Effects robust to sensitivity analyses
Exposure - name of exposure, nSNPs = number of SNPs, Beta = MR effect estimaes, SE = standard error of the effect estimates, P = corresponding p-value, FDR = false-discovery rate, soma_id = SomaLogic identifier, Protein = name of protein
Exposure	nSNPs	Beta	SE	P	FDR	soma_id	protein_name
Apolipoprotein A-I	437	0.211821	0.0354157	2.22e-09	1.67e-07	15515-2	Serum amyloid A-1 protein
Apolipoprotein A-I	437	0.344848	0.0428749	8.76e-16	3.37e-13	17398-55	Heme oxygenase 1
Apolipoprotein A-I	437	0.233023	0.0361397	1.13e-10	1.19e-08	18832-65	Serum amyloid A-2 protein
Apolipoprotein A-I	437	0.117213	0.0383333	0.00223012	0.0147906	3077-66	Coagulation factor Xa
Apolipoprotein A-I	437	0.226165	0.0378566	2.31e-09	1.67e-07	3184-25	Coagulation factor VII
Apolipoprotein A-I	437	-0.0960754	0.0319179	0.0026118	0.01647	3285-23	Complement C1r subcomponent
Apolipoprotein A-I	437	0.165968	0.0447367	0.00020735	0.00260092	4151-6	Plasminogen
Apolipoprotein A-I	437	0.143277	0.0388069	0.00022245	0.00270218	4878-3	Coagulation Factor X
Apolipoprotein B	254	-0.169706	0.0325575	1.86e-07	7.4e-06	17333-20	Medium-chain specific acyl-CoA dehydrogenase, mitochondrial
Apolipoprotein B	254	-0.166678	0.0337649	7.96e-07	2.7e-05	19223-6	Ras-related protein Rab-1A
Apolipoprotein B	254	0.16663	0.0363875	4.67e-06	0.00011466	2429-27	Complement component C8
Apolipoprotein B	254	0.156544	0.038548	4.89e-05	0.0007948	2961-1	Vitamin K-dependent protein C
Apolipoprotein B	254	-0.134035	0.0348148	0.00011815	0.00164273	4314-12	dCTP pyrophosphatase 1
Apolipoprotein B	254	-0.170879	0.0340481	5.2e-07	1.88e-05	7113-1	GrpE protein homolog 1, mitochondrial
Apolipoprotein B	254	-0.121978	0.0400588	0.00232706	0.0151951	8969-49	Monocyte differentiation antigen CD14
Apolipoprotein B	254	-0.202612	0.0381069	1.06e-07	4.53e-06	9468-8	Vesicular integral-membrane protein VIP36
Body mass index	695	-0.193033	0.0353786	4.86e-08	2.24e-06	14048-7	Interleukin-1 Receptor accessory protein
Body mass index	695	0.169463	0.034617	9.81e-07	3.14e-05	15515-2	Serum amyloid A-1 protein
Body mass index	695	-0.193247	0.0355445	5.43e-08	2.41e-06	16607-78	Gelsolin
Body mass index	695	0.165298	0.0352166	2.68e-06	7.5e-05	17435-43	Electron transfer flavoprotein subunit alpha, mitochondrial
Body mass index	695	0.131344	0.0355492	0.00022015	0.00270218	18832-65	Serum amyloid A-2 protein
Body mass index	695	0.161298	0.034184	2.38e-06	7.04e-05	2212-69	Tissue-type plasminogen activator
Body mass index	695	0.143117	0.0370506	0.00011212	0.00160618	2429-27	Complement component C8
Body mass index	695	-0.108577	0.0359328	0.00251397	0.0159402	2744-57	Immunoglobulin G
Body mass index	695	0.0913183	0.03449	0.00810472	0.0394635	2796-62	Fibrinogen
Body mass index	695	-0.161542	0.0334385	1.36e-06	4.24e-05	2991-9	Interleukin-1 receptor type 1
Body mass index	695	-0.251409	0.0347163	4.43e-13	8.52e-11	3344-60	Antithrombin-III
Body mass index	695	0.210197	0.0346589	1.32e-09	1.09e-07	4129-72	Complement factor B
Body mass index	695	0.259039	0.0355018	2.95e-13	8.51e-11	4159-130	Complement factor H
Body mass index	695	0.335216	0.0374846	3.8e-19	2.19e-16	4337-49	C-reactive protein
Body mass index	695	-0.119569	0.0335021	0.00035833	0.00379371	4775-34	Gelsolin
Body mass index	695	0.206292	0.035	3.77e-09	2.42e-07	4876-32	Coagulation factor IX
Body mass index	695	0.126568	0.0360934	0.00045372	0.00432719	4989-7	Fibrinogen gamma chain
Body mass index	695	0.220491	0.0361371	1.05e-09	9.32e-08	5000-52	Galectin-3-binding protein
Body mass index	695	0.190833	0.0349509	4.76e-08	2.24e-06	5307-12	Coagulation factor IXab
Body mass index	695	0.234763	0.034418	9.04e-12	1.3e-09	5353-89	Interleukin-1 receptor antagonist protein
Body mass index	695	-0.172458	0.0344345	5.49e-07	1.92e-05	7128-9	von Willebrand factor A domain-containing protein 2
Body mass index	695	-0.179427	0.036594	9.43e-07	3.11e-05	9256-78	Neuronal pentraxin-1
Body mass index	695	0.218636	0.0367259	2.63e-09	1.79e-07	9370-69	Gamma-glutamyl hydrolase
Diastolic blood pressure	526	0.0938773	0.0342385	0.00610926	0.0316147	19223-6	Ras-related protein Rab-1A
High density lipoprotein cholesterol	544	0.132978	0.0313206	2.18e-05	0.00044924	13118-5	SPARC-related modular calcium-binding protein 1
High density lipoprotein cholesterol	544	0.22522	0.0318705	1.59e-12	2.62e-10	15515-2	Serum amyloid A-1 protein
High density lipoprotein cholesterol	544	0.247556	0.0381385	8.53e-11	9.84e-09	17398-55	Heme oxygenase 1
High density lipoprotein cholesterol	544	0.235067	0.032453	4.38e-13	8.52e-11	18832-65	Serum amyloid A-2 protein
High density lipoprotein cholesterol	544	0.158146	0.0335768	2.48e-06	7.15e-05	3184-25	Coagulation factor VII
High density lipoprotein cholesterol	544	0.168697	0.0361568	3.08e-06	8.27e-05	3710-49	Angiostatin
High density lipoprotein cholesterol	544	0.134771	0.038416	0.00045116	0.00432719	4151-6	Plasminogen
High density lipoprotein cholesterol	544	0.11494	0.030949	0.00020413	0.00258859	4157-2	Thrombin
Low density lipoprotein cholesterol	223	-0.110545	0.0354519	0.0018199	0.0128845	15588-17	Alpha-galactosidase A
Low density lipoprotein cholesterol	223	-0.158398	0.0370374	1.9e-05	0.00040604	17333-20	Medium-chain specific acyl-CoA dehydrogenase, mitochondrial
Low density lipoprotein cholesterol	223	-0.168888	0.036763	4.35e-06	0.00010913	19223-6	Ras-related protein Rab-1A
Low density lipoprotein cholesterol	223	0.210373	0.0415533	4.13e-07	1.59e-05	2429-27	Complement component C8
Low density lipoprotein cholesterol	223	-0.127695	0.0396362	0.00127446	0.00973989	2731-29	NADPH--cytochrome P450 reductase
Low density lipoprotein cholesterol	223	0.176857	0.0442176	6.34e-05	0.00097552	2961-1	Vitamin K-dependent protein C
Low density lipoprotein cholesterol	223	-0.194314	0.0386468	4.96e-07	1.85e-05	7113-1	GrpE protein homolog 1, mitochondrial
Low density lipoprotein cholesterol	223	-0.16604	0.0432806	0.00012488	0.00169538	9468-8	Vesicular integral-membrane protein VIP36
Lifetime smoking	146	-0.446196	0.127621	0.00047183	0.00439108	2744-57	Immunoglobulin G
Lifetime smoking	146	0.509821	0.138211	0.0002254	0.00270946	3054-3	Haptoglobin
Lifetime smoking	146	-0.400244	0.137484	0.00360047	0.0209846	4162-54	Serotransferrin
Lifetime smoking	146	0.407902	0.125684	0.00117262	0.00928558	4876-32	Coagulation factor IX
Lifetime smoking	146	0.43585	0.123123	0.00040019	0.00405102	5307-12	Coagulation factor IXab
Lifetime smoking	146	0.476717	0.135191	0.0004215	0.00415738	7905-30	Haptoglobin
Systolic blood pressure	541	-0.117028	0.0381519	0.00215913	0.0144863	13499-30	Coagulation Factor VIII
Triglycerides	449	-0.169623	0.0320777	1.24e-07	5.11e-06	11109-56	Sushi, von Willebrand factor type A, EGF and pentraxin domain-containing protein 1
Triglycerides	449	-0.14076	0.031121	6.1e-06	0.00014217	11178-21	Sushi, von Willebrand factor type A, EGF and pentraxin domain-containing protein 1
Triglycerides	449	-0.184422	0.0333337	3.15e-08	1.82e-06	13118-5	SPARC-related modular calcium-binding protein 1
Triglycerides	449	-0.114997	0.0282349	4.64e-05	0.00076494	13621-31	AP-2 complex subunit alpha-2
Triglycerides	449	-0.114402	0.0318237	0.00032458	0.00362668	15585-304	Fibulin-5
Triglycerides	449	-0.222363	0.0330541	1.73e-11	2.22e-09	16607-78	Gelsolin
Triglycerides	449	-0.108909	0.0298154	0.0002594	0.00308607	17333-20	Medium-chain specific acyl-CoA dehydrogenase, mitochondrial
Triglycerides	449	0.114789	0.0387848	0.0030801	0.0185127	17435-43	Electron transfer flavoprotein subunit alpha, mitochondrial
Triglycerides	449	-0.0966917	0.0317284	0.00230769	0.0151951	18382-109	Catechol O-methyltransferase
Triglycerides	449	0.122608	0.0307565	6.71e-05	0.00100563	18396-10	Amino-terminal enhancer of split
Triglycerides	449	-0.0814675	0.0311015	0.00880828	0.0423532	19223-6	Ras-related protein Rab-1A
Triglycerides	449	0.125691	0.0328458	0.00012988	0.00173332	2429-27	Complement component C8
Triglycerides	449	-0.209508	0.0381913	4.12e-08	2.07e-06	2620-4	Interleukin-6 receptor subunit beta
Triglycerides	449	0.210019	0.0326444	1.25e-10	1.2e-08	2700-56	Vitamin K-dependent protein S
Triglycerides	449	-0.195616	0.0332893	4.2e-09	2.55e-07	2744-57	Immunoglobulin G
Triglycerides	449	-0.138063	0.0325589	2.23e-05	0.00045006	2991-9	Interleukin-1 receptor type 1
Triglycerides	449	-0.152254	0.0330795	4.17e-06	0.00010694	3074-6	Lipopolysaccharide-binding protein
Triglycerides	449	-0.106469	0.0368477	0.0038593	0.0218786	4129-72	Complement factor B
Triglycerides	449	-0.158532	0.0354163	7.6e-06	0.00016866	4162-54	Serotransferrin
Triglycerides	449	-0.117326	0.0323026	0.00028114	0.00327713	4314-12	dCTP pyrophosphatase 1
Triglycerides	449	0.34124	0.0331397	7.27e-25	8.39e-22	4455-89	Lactadherin
Triglycerides	449	-0.104327	0.0312419	0.00083985	0.00707434	4775-34	Gelsolin
Triglycerides	449	-0.136653	0.0303108	6.53e-06	0.00014776	7113-1	GrpE protein homolog 1, mitochondrial
Triglycerides	449	-0.0817032	0.0297932	0.00610015	0.0316147	7994-41	ERO1-like protein beta
Triglycerides	449	-0.0756106	0.0288818	0.00884645	0.0423602	8957-72	Endoplasmic reticulum lectin 1
Triglycerides	449	-0.107291	0.0417307	0.0101393	0.0464315	9370-69	Gamma-glutamyl hydrolase
Triglycerides	449	-0.202793	0.0368062	3.59e-08	1.97e-06	9468-8	Vesicular integral-membrane protein VIP36
Waist-hip ratio adjusted for body mass index	401	-0.146497	0.04118	0.00037442	0.00387727	13118-5	SPARC-related modular calcium-binding protein 1
Waist-hip ratio adjusted for body mass index	401	-0.170216	0.0412334	3.66e-05	0.00064979	14048-7	Interleukin-1 Receptor accessory protein
Waist-hip ratio adjusted for body mass index	401	0.120158	0.0400633	0.00270691	0.016977	15591-28	Glutathione peroxidase 1
Waist-hip ratio adjusted for body mass index	401	-0.236692	0.0431309	4.07e-08	2.07e-06	16607-78	Gelsolin
Waist-hip ratio adjusted for body mass index	401	-0.146842	0.040901	0.00033044	0.00363173	16914-104	Monocyte differentiation antigen CD14, soluble
Waist-hip ratio adjusted for body mass index	401	-0.162148	0.0449471	0.00030914	0.00353214	9468-8	Vesicular integral-membrane protein VIP36
Age 10 body size	298	0.28432	0.0751011	0.0001532	0.00198637	15515-2	Serum amyloid A-1 protein
Age 10 body size	298	0.290832	0.0757049	0.00012221	0.00167888	18832-65	Serum amyloid A-2 protein
Age 10 body size	298	0.28771	0.0710439	5.13e-05	0.00081096	2796-62	Fibrinogen
Age 10 body size	298	0.239963	0.0709685	0.00072155	0.00614981	3714-49	Creatine kinase M-type:Creatine kinase B-type heterodimer
Age 10 body size	298	0.26108	0.072812	0.00033621	0.00366019	4129-72	Complement factor B
Age 10 body size	298	-0.308368	0.0722574	1.98e-05	0.00041544	4157-2	Thrombin
Age 10 body size	298	0.35079	0.0736869	1.93e-06	5.86e-05	4159-130	Complement factor H
Age 10 body size	298	0.293597	0.0713739	3.9e-05	0.00068191	4337-49	C-reactive protein
Age 10 body size	298	0.211522	0.0697528	0.00242577	0.0155519	5353-89	Interleukin-1 receptor antagonist protein

## Sheet: S8 - Literature review
Supplementary Table 8: Studies in the literature investigating the role of obesity on circulating protein levels assessed in this study
Exposure - name of exposure, Beta = reported effect estimates, SE - reported standard error of the effect estimates, P = corresponding p-value, soma_id = SomaLogic identifier, protein_name = short name of protein, protein_full_name - full name of protein, Observational study - link to study in the literature
Exposure	Beta	SE	P	soma_id	protein_name	protein_full_name	Observational study
Body mass index	0.335216	0.0374846	3.8e-19	4337-49	CRP	C-reactive protein	https://pubmed.ncbi.nlm.nih.gov/10591334/; https://pubmed.ncbi.nlm.nih.gov/14993913/
Body mass index	0.259039	0.0355018	2.95e-13	4159-130	Factor H	Complement factor H	https://pubmed.ncbi.nlm.nih.gov/19833879/
Body mass index	0.234763	0.034418	9.04e-12	5353-89	IL-1Ra	Interleukin-1 receptor antagonist protein	https://pubmed.ncbi.nlm.nih.gov/12716739/; https://pubmed.ncbi.nlm.nih.gov/30833749/
Body mass index	0.210197	0.0346589	1.32e-09	4129-72	Factor B	Complement factor B	https://pubmed.ncbi.nlm.nih.gov/29137982/
Body mass index	0.169463	0.034617	9.81e-07	15515-2	SAA	Serum amyloid A-1 protein	https://pubmed.ncbi.nlm.nih.gov/31060494/; https://www.ncbi.nlm.nih.gov/pmc/articles/PMC1472697/
Body mass index	0.131344	0.0355492	0.000220148	18832-65	SAA2	Serum amyloid A-2 protein	https://www.ncbi.nlm.nih.gov/pmc/articles/PMC1472697/
Body mass index	0.0913183	0.03449	0.00810472	2796-62	Fibrinogen	Fibrinogen	https://pubmed.ncbi.nlm.nih.gov/26565545/
Body mass index	-0.161542	0.0334385	1.36e-06	2991-9	IL-1 sRI	Interleukin-1 receptor type 1	https://pubmed.ncbi.nlm.nih.gov/16644674/
Body mass index	-0.193033	0.0353786	4.86e-08	14048-7	IL-1 R AcP	Interleukin-1 Receptor accessory protein	https://pubmed.ncbi.nlm.nih.gov/24915116/
Body mass index	-0.251409	0.0347163	4.43e-13	3344-60	Antithrombin III	Antithrombin-III	https://pubmed.ncbi.nlm.nih.gov/6685781/

## Sheet: S9 - MVMR
Supplementary Table 9: Multivariable mendelian randomization analysis for simultaneous effects of body mass index and triglycerides on protein levels
Exposure - name of exposure, nSNPs = number of SNPs, Outcome - name of outcome, Beta = MR effect estimate, SE = standard error of the effect estimate, P = corresponding p-value, MV = multivariable results, LCI = Lower confidence interval, UCI - upper confidence interval
			Univariable			Multivariable
Exposure	nSNPs	Outcome	Beta	SE	P	Beta_MV	SE_MV	P_MV	LCI	UCI
Body mass index	695	Complement component C8	0.143117	0.0370506	0.00011212	0.116328	0.0378403	0.00211084	0.0421608	0.190495
Triglycerides	449	Complement component C8	0.125691	0.0328458	0.00012988	0.106986	0.0325623	0.00101778	0.0431634	0.170808
Body mass index	695	Complement factor B	0.210197	0.0346589	1.32e-09	0.235414	0.0389697	1.53204e-09	0.159034	0.311795
Triglycerides	449	Complement factor B	-0.106469	0.0368477	0.0038593	-0.12231	0.0335303	0.000264537	-0.18803	-0.056591
Body mass index	695	Electron transfer flavoprotein subunit alpha, mitochondrial	0.165298	0.0352166	2.68e-06	0.134707	0.0405959	0.000905883	0.0551387	0.214275
Triglycerides	449	Electron transfer flavoprotein subunit alpha, mitochondrial	0.114789	0.0387848	0.0030801	0.103991	0.0349512	0.00292673	0.035487	0.172496
Body mass index	695	Gamma-glutamyl hydrolase	0.218636	0.0367259	2.63e-09	0.225941	0.0421994	8.59728e-08	0.14323	0.308652
Triglycerides	449	Gamma-glutamyl hydrolase	-0.107291	0.0417307	0.0101393	-0.118253	0.0363093	0.00112669	-0.189419	-0.0470865
Body mass index	695	Gelsolin	-0.119569	0.0335021	0.00035833	-0.0879862	0.0354586	0.0130875	-0.157485	-0.0184873
Triglycerides	449	Gelsolin	-0.104327	0.0312419	0.00083985	-0.0916889	0.030517	0.00266001	-0.151502	-0.0318756
Body mass index	695	Gelsolin	-0.193247	0.0355445	5.43e-08	-0.112951	0.0374252	0.00254422	-0.186304	-0.0395971
Triglycerides	449	Gelsolin	-0.222363	0.0330541	1.73e-11	-0.209573	0.0322077	7.66981e-11	-0.272701	-0.146446
Body mass index	695	Immunoglobulin G	-0.108577	0.0359328	0.00251397	-0.0579123	0.0382536	0.13005	-0.132889	0.0170648
Triglycerides	449	Immunoglobulin G	-0.195616	0.0332893	4.2e-09	-0.183937	0.0329266	2.31981e-08	-0.248474	-0.119401
Body mass index	695	Interleukin-1 receptor type 1	-0.161542	0.0334385	1.36e-06	-0.14339	0.0363962	8.15893e-05	-0.214726	-0.072053
Triglycerides	449	Interleukin-1 receptor type 1	-0.138063	0.0325589	2.23e-05	-0.125022	0.0313163	6.54515e-05	-0.186402	-0.0636423

[truncated: 6 more sheets: S10 - cis-pQTL MR, S11 - IL6ST matrix, S12 - IL6ST single SNP, S13 - cis pQTL severe covid-19 , S14 - cis pQTL HGI, S15 - cis pQTL UKB]
